# Supplementary material for: Active species in chloroaluminate ionic liquids catalyzing low-temperature polyolefin deconstruction
Source: Nat Commun. 2024 Jul 10;15:5785. doi: 10.1038/s41467-024-49827-4 (PMC11237162; doi:10.1038/s41467-024-49827-4)
Supplement: Supplementary file 3 — Source Data [file 41467_2024_49827_MOESM3_ESM.xlsx]

## Sheet: Fig 2a
27Al Chemical shift(ppm)	1:1	27Al Chemical shift(ppm)	1:1.4	27Al Chemical shift(ppm)	1:1.6	27Al Chemical shift(ppm)	1:1.8	27Al Chemical shift(ppm)	1:2	27Al Chemical shift(ppm)	1:2.5
209.934	-0.000171249	209.976	0.000284861	209.976	-0.00242	209.976	-0.000545856	209.976	-0.00134	209.976	-0.000437701
209.865	3.9496e-06	209.838	0.0002719	209.838	-0.0021	209.838	-0.000914095	209.838	-0.00168	209.838	-0.000821504
209.796	-0.000129658	209.7	-4.00426e-05	209.7	-0.00201	209.7	-0.00124	209.7	-0.0021	209.7	-0.00101
209.727	2.28754e-06	209.562	-0.00034685	209.562	-0.00201	209.562	-0.00129	209.562	-0.00243	209.562	-0.00112
209.659	-9.64964e-05	209.424	-0.000717092	209.424	-0.00192	209.424	-0.00104	209.424	-0.00264	209.424	-0.00142
209.59	-0.00012052	209.286	-0.000555255	209.286	-0.00174	209.286	-0.00064234	209.286	-0.00269	209.286	-0.00196
209.521	-6.90146e-05	209.149	-0.000558766	209.149	-0.00171	209.149	-0.000264539	209.149	-0.0026	209.149	-0.00241
209.452	-6.64783e-05	209.011	-0.000737022	209.011	-0.00204	209.011	-2.51776e-05	209.011	-0.00231	209.011	-0.00241
209.383	-1.65163e-05	208.873	-0.00158	208.873	-0.00262	208.873	6.73326e-05	208.873	-0.00192	208.873	-0.00184
209.314	-3.92503e-05	208.735	-0.0023	208.735	-0.00309	208.735	1.30775e-05	208.735	-0.00145	208.735	-0.001
209.245	-4.62683e-05	208.597	-0.00266	208.597	-0.00315	208.597	-0.000102859	208.597	-0.000937462	208.597	-0.000253733
209.176	-5.42614e-05	208.459	-0.00229	208.459	-0.00276	208.459	-0.000190714	208.459	-0.000358118	208.459	0.000242859
209.107	-7.11541e-05	208.322	-0.00163	208.322	-0.00224	208.322	-0.000111548	208.322	0.000106099	208.322	0.000532633
209.038	-0.000108687	208.184	-0.00105	208.184	-0.00182	208.184	0.000129404	208.184	0.000345508	208.184	0.000635475
208.969	-0.000105144	208.046	-0.000812758	208.046	-0.0017	208.046	0.000453858	208.046	0.000288051	208.046	0.00037908
208.9	-3.75767e-05	207.908	-0.000904813	207.908	-0.00161	207.908	0.000680676	207.908	0.000210322	207.908	-0.000410476
208.832	1.01993e-05	207.77	-0.000851273	207.77	-0.0015	207.77	0.000728137	207.77	0.00023424	207.77	-0.0016
208.763	-0.000102132	207.632	-0.000704135	207.632	-0.00151	207.632	0.000566409	207.632	0.000455319	207.632	-0.00264
208.694	2.78995e-06	207.495	-0.000336566	207.495	-0.00188	207.495	0.000243423	207.495	0.000629257	207.495	-0.00305
208.625	7.90846e-06	207.357	-0.000271596	207.357	-0.00246	207.357	-0.000229511	207.357	0.000758047	207.357	-0.00279
208.556	-9.2505e-05	207.219	-8.11056e-05	207.219	-0.00288	207.219	-0.00084183	207.219	0.000840681	207.219	-0.00234
208.487	-3.4849e-05	207.081	-0.00023369	207.081	-0.00297	207.081	-0.00156	207.081	0.00105	207.081	-0.00222
208.418	-9.7809e-05	206.943	-0.000405587	206.943	-0.00293	206.943	-0.00227	206.943	0.00127	206.943	-0.00264
208.349	-3.1143e-05	206.805	-0.00109	206.805	-0.00291	206.805	-0.00278	206.805	0.00139	206.805	-0.00335
208.28	-0.000102907	206.667	-0.00147	206.667	-0.003	206.667	-0.00291	206.667	0.00131	206.667	-0.00402
208.211	-3.58002e-05	206.53	-0.00167	206.53	-0.00295	206.53	-0.00259	206.53	0.00119	206.53	-0.00427
208.142	-9.78867e-05	206.392	-0.00164	206.392	-0.00266	206.392	-0.00192	206.392	0.00115	206.392	-0.0039
208.073	-5.37065e-05	206.254	-0.00164	206.254	-0.00205	206.254	-0.00115	206.254	0.00124	206.254	-0.00299
208.005	-6.23007e-05	206.116	-0.0017	206.116	-0.00145	206.116	-0.00055903	206.116	0.00135	206.116	-0.00197
207.936	-4.94491e-05	205.978	-0.00142	205.978	-0.00121	205.978	-0.000251001	205.978	0.00138	205.978	-0.00132
207.867	-0.000133432	205.84	-0.00105	205.84	-0.00136	205.84	-0.000206289	205.84	0.00125	205.84	-0.00131
207.798	1.33596e-05	205.703	-0.000538534	205.703	-0.00172	205.703	-0.00024225	205.703	0.001	205.703	-0.0018
207.729	-3.87213e-05	205.565	-0.000404165	205.565	-0.00188	205.565	-0.000226337	205.565	0.000701284	205.565	-0.00242
207.66	-1.47557e-05	205.427	-0.000521866	205.427	-0.00185	205.427	-1.99786e-05	205.427	0.000421158	205.427	-0.00293
207.591	-8.60116e-05	205.289	-0.000862002	205.289	-0.00162	205.289	0.000354977	205.289	0.000147123	205.289	-0.00334
207.522	-5.46894e-05	205.151	-0.00106	205.151	-0.00138	205.151	0.000846475	205.151	-0.00017272	205.151	-0.00373
207.453	-6.77156e-05	205.013	-0.00107	205.013	-0.0012	205.013	0.00127	205.013	-0.000586632	205.013	-0.00401
207.384	-0.000100482	204.876	-0.00104	204.876	-0.0012	204.876	0.00151	204.876	-0.00104	204.876	-0.00396
207.315	-6.97987e-05	204.738	-0.000980965	204.738	-0.00137	204.738	0.0015	204.738	-0.00137	204.738	-0.00342
207.246	-7.49903e-05	204.6	-0.00111	204.6	-0.0017	204.6	0.00134	204.6	-0.00141	204.6	-0.00256
207.177	-0.000113992	204.462	-0.0011	204.462	-0.00207	204.462	0.00118	204.462	-0.00114	204.462	-0.00179
207.109	-4.32108e-05	204.324	-0.00115	204.324	-0.00247	204.324	0.00114	204.324	-0.000804849	204.324	-0.00147
207.04	5.80555e-06	204.186	-0.000885583	204.186	-0.00275	204.186	0.00121	204.186	-0.000709237	204.186	-0.00162
206.971	-5.33216e-05	204.049	-0.000785974	204.049	-0.0028	204.049	0.00129	204.049	-0.00104	204.049	-0.002
206.902	-2.70004e-05	203.911	-0.000698647	203.911	-0.00248	203.911	0.0013	203.911	-0.00153	203.911	-0.00226
206.833	-3.26239e-05	203.773	-0.000907623	203.773	-0.00193	203.773	0.00119	203.773	-0.00188	203.773	-0.00222
206.764	-0.000103527	203.635	-0.000998248	203.635	-0.00147	203.635	0.00103	203.635	-0.00179	203.635	-0.00184
206.695	-3.07012e-05	203.497	-0.00106	203.497	-0.00139	203.497	0.000838198	203.497	-0.00142	203.497	-0.00134
206.626	-7.15541e-05	203.359	-0.00112	203.359	-0.00162	203.359	0.000694879	203.359	-0.000935102	203.359	-0.00103
206.557	-0.000103703	203.221	-0.00136	203.221	-0.00189	203.221	0.000591713	203.221	-0.000586509	203.221	-0.00123
206.488	-6.28634e-05	203.084	-0.00163	203.084	-0.00197	203.084	0.000564571	203.084	-0.000303521	203.084	-0.00193
206.419	-0.000114249	202.946	-0.00182	202.946	-0.00185	202.946	0.000640042	202.946	-5.07577e-05	202.946	-0.00272
206.35	-2.38174e-05	202.808	-0.0019	202.808	-0.00175	202.808	0.000890704	202.808	0.000338986	202.808	-0.00295
206.282	3.31138e-06	202.67	-0.00206	202.67	-0.00193	202.67	0.00133	202.67	0.000774821	202.67	-0.00231
206.213	-4.43637e-05	202.532	-0.00215	202.532	-0.0024	202.532	0.0019	202.532	0.00123	202.532	-0.00101
206.144	-3.12956e-05	202.394	-0.00208	202.394	-0.00289	202.394	0.00241	202.394	0.00148	202.394	0.000191742
206.075	-1.36313e-05	202.257	-0.00165	202.257	-0.00309	202.257	0.00268	202.257	0.00151	202.257	0.000700275
206.006	-5.71063e-05	202.119	-0.00132	202.119	-0.00297	202.119	0.00258	202.119	0.00121	202.119	0.000314386
205.937	-5.37582e-06	201.981	-0.00103	201.981	-0.00283	201.981	0.00214	201.981	0.000743413	201.981	-0.000562199
205.868	-0.000160515	201.843	-0.000836176	201.843	-0.00284	201.843	0.00153	201.843	0.000211223	201.843	-0.00149
205.799	-0.000181869	201.705	-0.000322877	201.705	-0.00301	201.705	0.000933059	201.705	-0.000157603	201.705	-0.00214
205.73	-3.31001e-05	201.567	2.81244e-06	201.567	-0.00303	201.567	0.000472786	201.567	-0.000332864	201.567	-0.0025
205.661	-9.35387e-05	201.43	0.000159783	201.43	-0.00281	201.43	0.000146782	201.43	-0.000321735	201.43	-0.00265
205.592	-1.38894e-05	201.292	-0.000124332	201.292	-0.00226	201.292	-7.64819e-05	201.292	-0.000210627	201.292	-0.00271
205.523	-9.14199e-05	201.154	-0.000478709	201.154	-0.00157	201.154	-0.000238963	201.154	1.87878e-06	201.154	-0.00276
205.455	-7.74854e-05	201.016	-0.00089352	201.016	-0.000990338	201.016	-0.000313662	201.016	0.000311403	201.016	-0.00285
205.386	-6.52331e-06	200.878	-0.00121	200.878	-0.000694674	200.878	-0.000307298	200.878	0.000705899	200.878	-0.0029
205.317	-2.06142e-05	200.74	-0.00121	200.74	-0.000736904	200.74	-0.000192816	200.74	0.00107	200.74	-0.00283
205.248	-4.76543e-05	200.602	-0.00104	200.602	-0.00101	200.602	1.70473e-05	200.602	0.00131	200.602	-0.00245
205.179	-9.56217e-05	200.465	-0.000778971	200.465	-0.00144	200.465	0.000335045	200.465	0.00131	200.465	-0.00173
205.11	-8.55721e-05	200.327	-0.000633048	200.327	-0.00186	200.327	0.000692063	200.327	0.00112	200.327	-0.000762251
205.041	-9.24767e-05	200.189	-0.000491266	200.189	-0.002	200.189	0.00102	200.189	0.000772874	200.189	0.000131147
204.972	-0.000107276	200.051	-0.000247059	200.051	-0.0018	200.051	0.00124	200.051	0.000302827	200.051	0.000650977
204.903	-0.000114283	199.913	-0.00019367	199.913	-0.00135	199.913	0.00139	199.913	-0.000311563	199.913	0.000650036
204.834	4.75239e-05	199.775	-0.000243061	199.775	-0.00102	199.775	0.00149	199.775	-0.000925148	199.775	0.000380735
204.765	-3.16692e-05	199.638	-0.000516688	199.638	-0.000898662	199.638	0.00157	199.638	-0.0013	199.638	0.000282291
204.696	-7.00632e-05	199.5	-0.000549085	199.5	-0.00103	199.5	0.00154	199.5	-0.00129	199.5	0.000790985
204.628	-5.48366e-05	199.362	-0.000524664	199.362	-0.0013	199.362	0.00134	199.362	-0.000991103	199.362	0.00197
204.559	-9.17144e-05	199.224	-0.000407534	199.224	-0.00175	199.224	0.000920907	199.224	-0.000728578	199.224	0.00347
204.49	-1.52555e-05	199.086	-0.000258352	199.086	-0.00232	199.086	0.000344421	199.086	-0.000575775	199.086	0.00469
204.421	-8.63603e-05	198.948	-6.92575e-05	198.948	-0.00287	198.948	-0.00028283	198.948	-0.000462249	198.948	0.00512
204.352	-0.000104572	198.811	5.69322e-05	198.811	-0.00322	198.811	-0.000745883	198.811	-0.000158923	198.811	0.00461
204.283	-7.95707e-05	198.673	-0.000248935	198.673	-0.0031	198.673	-0.000842088	198.673	0.000244192	198.673	0.00344
204.214	1.26615e-05	198.535	-0.000807329	198.535	-0.0025	198.535	-0.000414276	198.535	0.000610831	198.535	0.00213
204.145	-0.000110989	198.397	-0.00148	198.397	-0.00149	198.397	0.000443184	198.397	0.000779582	198.397	0.00113
204.076	-0.000124559	198.259	-0.00186	198.259	-0.000644979	198.259	0.00144	198.259	0.000864611	198.259	0.000656193
204.007	-1.03589e-05	198.121	-0.00188	198.121	-0.000250459	198.121	0.0022	198.121	0.000984311	198.121	0.000629529
203.938	9.74797e-06	197.984	-0.00126	197.984	-0.000469938	197.984	0.00253	197.984	0.0012	197.984	0.000783333
203.869	-5.83825e-05	197.846	-0.000216948	197.846	-0.001	197.846	0.00249	197.846	0.00142	197.846	0.000753207
203.801	-0.000116394	197.708	0.00087404	197.708	-0.00173	197.708	0.00229	197.708	0.00151	197.708	0.000299411
203.732	-7.0668e-05	197.57	0.00136	197.57	-0.00259	197.57	0.00206	197.57	0.00138	197.57	-0.00051628
203.663	-3.52536e-06	197.432	0.00126	197.432	-0.00345	197.432	0.00183	197.432	0.000994189	197.432	-0.00132
203.594	1.30335e-05	197.294	0.000914974	197.294	-0.00395	197.294	0.00159	197.294	0.000433995	197.294	-0.00163
203.525	-0.000106661	197.156	0.000676532	197.156	-0.00384	197.156	0.00143	197.156	-0.000155505	197.156	-0.00123
203.456	-7.56886e-05	197.019	0.000487875	197.019	-0.00316	197.019	0.00146	197.019	-0.000654691	197.019	-0.000234265
203.387	3.07366e-06	196.881	-1.31575e-05	196.881	-0.00232	196.881	0.00168	196.881	-0.00103	196.881	0.000835962
203.318	-0.000122569	196.743	-0.00065306	196.743	-0.00164	196.743	0.00193	196.743	-0.00131	196.743	0.00148
203.249	-8.13509e-05	196.605	-0.00116	196.605	-0.00137	196.605	0.002	196.605	-0.00145	196.605	0.00138
203.18	-8.30801e-05	196.467	-0.00108	196.467	-0.0014	196.467	0.00181	196.467	-0.00141	196.467	0.000749867
203.111	-5.8509e-06	196.329	-0.000788898	196.329	-0.00164	196.329	0.00138	196.329	-0.00118	196.329	1.37251e-05
203.042	-7.43861e-05	196.192	-0.000484963	196.192	-0.00165	196.192	0.000794842	196.192	-0.000955769	196.192	-0.000424053
202.973	-3.71597e-05	196.054	-0.00055815	196.054	-0.00144	196.054	0.000208818	196.054	-0.00092009	196.054	-0.000687807
202.905	-0.000117265	195.916	-0.000596037	195.916	-0.00105	195.916	-0.000189375	195.916	-0.00116	195.916	-0.0011
202.836	-3.96904e-05	195.778	-0.000564454	195.778	-0.000984525	195.778	-0.00023818	195.778	-0.00147	195.778	-0.0019
202.767	-9.06134e-05	195.64	-0.000293718	195.64	-0.00107	195.64	7.26014e-05	195.64	-0.00161	195.64	-0.00277
202.698	-2.69029e-05	195.502	-0.000118857	195.502	-0.00121	195.502	0.000534929	195.502	-0.00145	195.502	-0.00314
202.629	-0.00011924	195.365	-0.000146667	195.365	-0.00107	195.365	0.000826585	195.365	-0.00105	195.365	-0.00264
202.56	-4.29955e-05	195.227	-0.000223746	195.227	-0.00103	195.227	0.00070758	195.227	-0.000473872	195.227	-0.0015
202.491	-0.000125949	195.089	-0.000274397	195.089	-0.00129	195.089	0.000191741	195.089	0.000222427	195.089	-0.000331152
202.422	-6.96223e-05	194.951	-0.000215651	194.951	-0.00191	194.951	-0.000447656	194.951	0.000958167	194.951	0.000282712
202.353	-0.000113367	194.813	-0.000194962	194.813	-0.00242	194.813	-0.000852301	194.813	0.00156	194.813	0.000286819
202.284	-2.19101e-05	194.675	-0.000134679	194.675	-0.00254	194.675	-0.000790277	194.675	0.00184	194.675	5.77559e-05
202.215	-6.81697e-05	194.538	-1.93201e-05	194.538	-0.00223	194.538	-0.000312835	194.538	0.00179	194.538	4.02942e-05
202.146	1.08375e-05	194.4	0.000131152	194.4	-0.00174	194.4	0.000357429	194.4	0.00156	194.4	0.000380242
202.078	-4.56951e-05	194.262	0.000246225	194.262	-0.00133	194.262	0.000953121	194.262	0.00142	194.262	0.000914982
202.009	-3.54928e-05	194.124	0.000521359	194.124	-0.00107	194.124	0.00137	194.124	0.00147	194.124	0.00135
201.94	-4.82199e-05	193.986	0.000741218	193.986	-0.000927262	193.986	0.00161	193.986	0.00168	193.986	0.00139
201.871	-2.99687e-05	193.848	0.000770417	193.848	-0.000772551	193.848	0.00173	193.848	0.00194	193.848	0.000779988
201.802	-8.77374e-05	193.71	0.000258094	193.71	-0.000734375	193.71	0.00172	193.71	0.00211	193.71	-0.000625462
201.733	-4.15239e-05	193.573	-0.000401793	193.573	-0.000863971	193.573	0.00158	193.573	0.00215	193.573	-0.00261
201.664	1.02753e-05	193.435	-0.00101	193.435	-0.00121	193.435	0.0013	193.435	0.00202	193.435	-0.0045
201.595	-0.000193979	193.297	-0.00136	193.297	-0.0016	193.297	0.00103	193.297	0.00174	193.297	-0.00541
201.526	-0.000110184	193.159	-0.00146	193.159	-0.00196	193.159	0.000915906	193.159	0.00133	193.159	-0.00477
201.457	-9.35314e-05	193.021	-0.0013	193.021	-0.00232	193.021	0.0011	193.021	0.000837899	193.021	-0.00277
201.388	-3.28474e-05	192.883	-0.000807348	192.883	-0.00257	192.883	0.00156	192.883	0.000389097	192.883	-0.000189051
201.319	-4.16217e-05	192.746	-0.000455186	192.746	-0.00251	192.746	0.00214	192.746	0.00012988	192.746	0.002
201.251	-2.53166e-05	192.608	-9.66907e-05	192.608	-0.00201	192.608	0.00264	192.608	3.97878e-05	192.608	0.00326
201.182	-2.56856e-05	192.47	-3.26707e-05	192.47	-0.00133	192.47	0.0029	192.47	2.04273e-05	192.47	0.00364
201.113	-9.09286e-05	192.332	0.000334021	192.332	-0.000690341	192.332	0.00286	192.332	-7.08104e-05	192.332	0.00361
201.044	-4.97136e-05	192.194	0.00050254	192.194	-0.000287659	192.194	0.00257	192.194	-0.000168943	192.194	0.00355
200.975	7.61929e-06	192.056	0.000674986	192.056	-9.88926e-05	192.056	0.00218	192.056	-0.000156186	192.056	0.00358
200.906	-0.000129997	191.919	0.000498112	191.919	-0.00012304	191.919	0.00188	191.919	9.46903e-05	191.919	0.00356
200.837	-5.65475e-05	191.781	0.000398875	191.781	-0.000266305	191.781	0.00184	191.781	0.00054286	191.781	0.00338
200.768	-9.85371e-05	191.643	0.000342894	191.643	-0.000249543	191.643	0.00202	191.643	0.00106	191.643	0.00316
200.699	-7.32073e-05	191.505	0.000349415	191.505	-3.96879e-05	191.505	0.00227	191.505	0.00152	191.505	0.00311
200.63	-3.56741e-05	191.367	0.000394001	191.367	0.000191767	191.367	0.00244	191.367	0.0018	191.367	0.00345
200.561	-0.000126024	191.229	0.000408924	191.229	-3.56488e-05	191.229	0.00245	191.229	0.00188	191.229	0.0041
200.492	-0.00011376	191.091	0.000459376	191.091	-0.000725056	191.091	0.00237	191.091	0.00167	191.091	0.00478
200.424	-8.47345e-05	190.954	0.000302169	190.954	-0.00151	190.954	0.00231	190.954	0.0012	190.954	0.00502
200.355	-4.69123e-05	190.816	0.000162278	190.816	-0.00193	190.816	0.00239	190.816	0.000623294	190.816	0.00455
200.286	-7.36957e-05	190.678	0.000149834	190.678	-0.00181	190.678	0.00269	190.678	0.000189538	190.678	0.00335
200.217	-7.5454e-05	190.54	0.000491847	190.54	-0.00141	190.54	0.00318	190.54	8.88698e-05	190.54	0.00187
200.148	-1.51847e-05	190.402	0.000837157	190.402	-0.001	190.402	0.00368	190.402	0.0003722	190.402	0.000627327
200.079	-9.26514e-05	190.264	0.000907157	190.264	-0.000745364	190.264	0.00393	190.264	0.000876254	190.264	0.000143588
200.01	-6.78485e-05	190.127	0.000607916	190.127	-0.00060099	190.127	0.00378	190.127	0.00136	190.127	0.000566015
199.941	-2.65179e-05	189.989	0.00018262	189.989	-0.00046789	189.989	0.0033	189.989	0.00156	189.989	0.00175
199.872	-0.00011471	189.851	-4.72851e-05	189.851	-0.000470541	189.851	0.00276	189.851	0.00145	189.851	0.0032
199.803	-6.25051e-05	189.713	-0.000199903	189.713	-0.000673391	189.713	0.00242	189.713	0.00112	189.713	0.0044
199.734	-8.35701e-05	189.575	-0.000168135	189.575	-0.00122	189.575	0.0024	189.575	0.000780409	189.575	0.00489
199.665	1.2115e-05	189.437	-0.000402049	189.437	-0.00193	189.437	0.00255	189.437	0.000456161	189.437	0.00463
199.596	-5.84866e-05	189.3	-0.000648444	189.3	-0.00268	189.3	0.00274	189.3	0.000163421	189.3	0.0039
199.528	8.88201e-06	189.162	-0.00104	189.162	-0.00323	189.162	0.0029	189.162	-0.000116153	189.162	0.00317
199.459	-6.06586e-05	189.024	-0.000969546	189.024	-0.0034	189.024	0.00308	189.024	-0.000187125	189.024	0.0028
199.39	-0.000100645	188.886	-0.000630374	188.886	-0.00317	188.886	0.00325	188.886	0.000130393	188.886	0.00289
199.321	-1.33682e-05	188.748	-0.000187582	188.748	-0.00274	188.748	0.00333	188.748	0.000876408	188.748	0.00332
199.252	-0.000103507	188.61	-9.98714e-05	188.61	-0.00252	188.61	0.00318	188.61	0.00182	188.61	0.00392
199.183	-5.22261e-05	188.473	-0.000294868	188.473	-0.00255	188.473	0.00285	188.473	0.00266	188.473	0.00455
199.114	-6.93046e-05	188.335	-0.000704007	188.335	-0.00275	188.335	0.00247	188.335	0.00322	188.335	0.00511
199.045	-1.40266e-05	188.197	-0.00102	188.197	-0.00269	188.197	0.00226	188.197	0.00358	188.197	0.00548
198.976	-1.50744e-05	188.059	-0.00119	188.059	-0.00244	188.059	0.00229	188.059	0.00387	188.059	0.00565
198.907	-4.82459e-05	187.921	-0.00106	187.921	-0.00198	187.921	0.00247	187.921	0.00414	187.921	0.00563
198.838	-9.11546e-05	187.783	-0.000897789	187.783	-0.00164	187.783	0.00258	187.783	0.00424	187.783	0.00545
198.769	-3.67624e-05	187.645	-0.000807067	187.645	-0.00131	187.645	0.00252	187.645	0.00408	187.645	0.00511
198.701	-5.45856e-05	187.508	-0.000802545	187.508	-0.00114	187.508	0.0023	187.508	0.00358	187.508	0.00461
198.632	-7.25247e-05	187.37	-0.000777428	187.37	-0.000997708	187.37	0.00208	187.37	0.0029	187.37	0.00405
198.563	-0.000128987	187.232	-0.000510904	187.232	-0.001	187.232	0.00201	187.232	0.00236	187.232	0.00359
198.494	-5.05022e-05	187.094	-0.000215	187.094	-0.00097728	187.094	0.00213	187.094	0.00227	187.094	0.00339
198.425	-0.000123779	186.956	0.000140423	186.956	-0.000905832	186.956	0.00237	186.956	0.00277	186.956	0.00356
198.356	-0.00010393	186.818	-4.50938e-05	186.818	-0.000643143	186.818	0.0026	186.818	0.0036	186.818	0.00399
198.287	-0.000154758	186.681	-0.00050135	186.681	-0.0002987	186.681	0.00267	186.681	0.00431	186.681	0.00436
198.218	-9.04445e-05	186.543	-0.00128	186.543	-0.000133972	186.543	0.00242	186.543	0.00446	186.543	0.0044
198.149	-7.73588e-05	186.405	-0.00168	186.405	-0.000380706	186.405	0.00183	186.405	0.00396	186.405	0.00413
198.08	-8.4099e-05	186.267	-0.0018	186.267	-0.000978721	186.267	0.00104	186.267	0.003	186.267	0.00399
198.011	-5.38932e-05	186.129	-0.00137	186.129	-0.00152	186.129	0.000382587	186.129	0.0021	186.129	0.00447
197.942	-7.49475e-05	185.991	-0.000772145	185.991	-0.00182	185.991	0.000153193	185.991	0.00161	185.991	0.00564
197.874	-1.00085e-05	185.854	-0.000193346	185.854	-0.00197	185.854	0.000441643	185.854	0.00167	185.854	0.00696
197.805	-5.84932e-05	185.716	-8.25371e-05	185.716	-0.00227	185.716	0.00108	185.716	0.0021	185.716	0.00767
197.736	-0.000134654	185.578	-0.00022009	185.578	-0.00268	185.578	0.00176	185.578	0.00257	185.578	0.00745
197.667	-7.31115e-05	185.44	-0.000418896	185.44	-0.00284	185.44	0.00225	185.44	0.00283	185.44	0.00665
197.598	-4.40145e-05	185.302	-0.000492561	185.302	-0.00254	185.302	0.0025	185.302	0.00278	185.302	0.00595
197.529	-5.79353e-05	185.164	-0.000462559	185.164	-0.00193	185.164	0.00262	185.164	0.00252	185.164	0.00576
197.46	-6.26004e-05	185.026	-0.000338631	185.026	-0.00141	185.026	0.00267	185.026	0.00221	185.026	0.00596
197.391	-8.48297e-05	184.889	6.459e-05	184.889	-0.00114	184.889	0.00268	184.889	0.00198	184.889	0.00628
197.322	-0.000122861	184.751	0.000527453	184.751	-0.000961577	184.751	0.00263	184.751	0.00193	184.751	0.00653
197.253	9.96027e-06	184.613	0.000926314	184.613	-0.000739885	184.613	0.00256	184.613	0.00214	184.613	0.0067
197.184	-3.84646e-05	184.475	0.00108	184.475	-0.000473764	184.475	0.00249	184.475	0.00264	184.475	0.00679
197.115	-2.41992e-05	184.337	0.00105	184.337	-0.000397974	184.337	0.00245	184.337	0.0033	184.337	0.00675
197.047	-2.2986e-05	184.199	0.000948571	184.199	-0.000601827	184.199	0.0025	184.199	0.00392	184.199	0.0066
196.978	-1.99391e-05	184.062	0.000680385	184.062	-0.00113	184.062	0.0027	184.062	0.00429	184.062	0.00646
196.909	-8.32183e-05	183.924	0.000237869	183.924	-0.00173	183.924	0.00303	183.924	0.00429	183.924	0.00648
196.84	-9.04506e-05	183.786	-0.000247388	183.786	-0.00221	183.786	0.00342	183.786	0.00398	183.786	0.00661
196.771	-5.89853e-05	183.648	-0.000514313	183.648	-0.00228	183.648	0.00378	183.648	0.00353	183.648	0.00668
196.702	-1.91529e-05	183.51	-0.000445401	183.51	-0.00209	183.51	0.00411	183.51	0.00322	183.51	0.00653
196.633	-9.93638e-05	183.372	-0.000414836	183.372	-0.00183	183.372	0.00439	183.372	0.0032	183.372	0.00623
196.564	-9.72166e-05	183.235	-0.000524735	183.235	-0.00183	183.235	0.0045	183.235	0.00346	183.235	0.0061
196.495	-3.36413e-05	183.097	-0.000701709	183.097	-0.00199	183.097	0.00431	183.097	0.00375	183.097	0.00645
196.426	-0.000147617	182.959	-0.000670842	182.959	-0.00219	182.959	0.00379	182.959	0.00392	182.959	0.00718
196.357	-0.00011731	182.821	-0.000498452	182.821	-0.00231	182.821	0.00312	182.821	0.00388	182.821	0.00786
196.288	-5.7376e-06	182.683	-0.00039846	182.683	-0.00245	182.683	0.00258	182.683	0.00366	182.683	0.00803
196.22	-1.79541e-05	182.545	-0.000159389	182.545	-0.00265	182.545	0.00239	182.545	0.00328	182.545	0.00766
196.151	-0.000155795	182.408	8.92754e-05	182.408	-0.00275	182.408	0.00261	182.408	0.00291	182.408	0.00701
196.082	-6.14113e-05	182.27	0.000397678	182.27	-0.00258	182.27	0.00309	182.27	0.00272	182.27	0.00638
196.013	-6.1747e-05	182.132	0.000355869	182.132	-0.00214	182.132	0.00368	182.132	0.00288	182.132	0.00592
195.944	-6.26083e-05	181.994	0.000314607	181.994	-0.00169	181.994	0.00422	181.994	0.00325	181.994	0.00567
195.875	-8.97836e-05	181.856	0.000374851	181.856	-0.00151	181.856	0.00462	181.856	0.00358	181.856	0.00567
195.806	-6.7757e-05	181.718	0.000624026	181.718	-0.00166	181.718	0.00481	181.718	0.0036	181.718	0.00586
195.737	3.64319e-05	181.58	0.000723686	181.58	-0.00183	181.58	0.00483	181.58	0.00334	181.58	0.00602
195.668	-4.04272e-05	181.443	0.000637063	181.443	-0.00162	181.443	0.00474	181.443	0.00301	181.443	0.00584
195.599	2.24575e-05	181.305	0.000455698	181.305	-0.00103	181.305	0.00463	181.305	0.00292	181.305	0.00528
195.53	-6.06946e-05	181.167	0.00040701	181.167	-0.000343587	181.167	0.0045	181.167	0.00322	181.167	0.00476
195.461	-5.88738e-05	181.029	0.000388881	181.029	-8.93683e-05	181.029	0.00429	181.029	0.0038	181.029	0.00484
195.392	-3.39845e-05	180.891	0.000344167	180.891	-0.000235164	180.891	0.00396	180.891	0.0043	180.891	0.00575
195.324	-0.00011533	180.753	0.000238737	180.753	-0.000772476	180.753	0.00367	180.753	0.00438	180.753	0.00714
195.255	-7.90907e-05	180.616	0.000224635	180.616	-0.00129	180.616	0.0036	180.616	0.00406	180.616	0.00833
195.186	-4.47091e-05	180.478	0.000383995	180.478	-0.00162	180.478	0.00386	180.478	0.00371	180.478	0.00889
195.117	-4.95267e-05	180.34	0.000480269	180.34	-0.00148	180.34	0.00431	180.34	0.00377	180.34	0.00884
195.048	-0.000177342	180.202	0.000472963	180.202	-0.00102	180.202	0.00474	180.202	0.00427	180.202	0.00845
194.979	-6.19239e-05	180.064	0.000427064	180.064	-0.000461736	180.064	0.00492	180.064	0.00489	180.064	0.00802
194.91	-4.21514e-05	179.926	0.000673815	179.926	-9.14578e-05	179.926	0.0048	179.926	0.00526	179.926	0.00775
194.841	-0.000100063	179.789	0.000968453	179.789	1.17166e-05	179.789	0.00449	179.789	0.00526	179.789	0.00787
194.772	-0.000107094	179.651	0.001	179.651	-0.000295366	179.651	0.00422	179.651	0.00508	179.651	0.00838
194.703	-4.25506e-05	179.513	0.00077795	179.513	-0.000863238	179.513	0.00407	179.513	0.00499	179.513	0.00902
194.634	-6.09917e-05	179.375	0.00071842	179.375	-0.00142	179.375	0.00401	179.375	0.00518	179.375	0.00923
194.565	4.26825e-05	179.237	0.00104	179.237	-0.00149	179.237	0.00389	179.237	0.00553	179.237	0.00861
194.497	-6.89511e-06	179.099	0.0014	179.099	-0.00112	179.099	0.00377	179.099	0.00583	179.099	0.0073
194.428	-0.000134686	178.962	0.00147	178.962	-0.000556534	178.962	0.00381	178.962	0.0058	178.962	0.00597
194.359	-3.88633e-05	178.824	0.000989794	178.824	-0.000144241	178.824	0.00419	178.824	0.00551	178.824	0.00528
194.29	-0.000127903	178.686	8.53622e-05	178.686	5.2414e-05	178.686	0.00486	178.686	0.00513	178.686	0.00539
194.221	-7.07331e-05	178.548	-0.000931217	178.548	2.83551e-05	178.548	0.00555	178.548	0.00493	178.548	0.00599
194.152	-3.34235e-05	178.41	-0.0014	178.41	-0.000167141	178.41	0.00599	178.41	0.00494	178.41	0.00668
194.083	-4.18789e-05	178.272	-0.00106	178.272	-0.0003784	178.272	0.00612	178.272	0.00507	178.272	0.00725
194.014	-8.24147e-05	178.134	-0.000286192	178.134	-0.0004051	178.134	0.00609	178.134	0.00521	178.134	0.0076
193.945	-2.5589e-06	177.997	0.000255697	177.997	-0.000332315	177.997	0.00607	177.997	0.00543	177.997	0.00748
193.876	-6.94682e-05	177.859	0.000572304	177.859	-0.0003835	177.859	0.00612	177.859	0.00581	177.859	0.00671
193.807	-6.47776e-05	177.721	0.000938513	177.721	-0.000719675	177.721	0.00614	177.721	0.00634	177.721	0.00539
193.738	-5.36508e-05	177.583	0.00175	177.583	-0.000971299	177.583	0.00599	177.583	0.00683	177.583	0.00395
193.67	1.28112e-05	177.445	0.00245	177.445	-0.000917095	177.445	0.00565	177.445	0.00714	177.445	0.00283
193.601	-3.63859e-05	177.307	0.0028	177.307	-0.000496327	177.307	0.00526	177.307	0.00716	177.307	0.00229
193.532	-0.000154174	177.17	0.00239	177.17	-0.000208879	177.17	0.00496	177.17	0.00695	177.17	0.00224
193.463	-0.000142855	177.032	0.00185	177.032	-0.000111959	177.032	0.00474	177.032	0.00656	177.032	0.0025
193.394	-3.80416e-05	176.894	0.00125	176.894	-0.00020273	176.894	0.00444	176.894	0.00622	176.894	0.00286
193.325	-3.66863e-05	176.756	0.00108	176.756	-0.000129377	176.756	0.00394	176.756	0.00603	176.756	0.00325
193.256	-8.88796e-05	176.618	0.000762284	176.618	2.17342e-05	176.618	0.00329	176.618	0.00604	176.618	0.00361
193.187	-9.44887e-05	176.48	0.000409173	176.48	0.000150287	176.48	0.00274	176.48	0.00603	176.48	0.00394
193.118	-2.89727e-05	176.343	-0.000160512	176.343	4.51388e-05	176.343	0.00251	176.343	0.00583	176.343	0.00421
193.049	-3.83105e-05	176.205	-0.000368306	176.205	-0.000290303	176.205	0.00264	176.205	0.00541	176.205	0.0044
192.98	-0.000103695	176.067	-0.000119607	176.067	-0.000597986	176.067	0.00302	176.067	0.005	176.067	0.00442
192.911	-3.76538e-05	175.929	0.000399202	175.929	-0.000605612	175.929	0.00342	175.929	0.00482	175.929	0.00428
192.843	-0.000127463	175.791	0.000916854	175.791	-0.000104554	175.791	0.00366	175.791	0.00491	175.791	0.00416
192.774	-9.34354e-05	175.653	0.00119	175.653	0.00068963	175.653	0.00371	175.653	0.00512	175.653	0.00441
192.705	1.83121e-05	175.515	0.00135	175.515	0.00145	175.515	0.00369	175.515	0.00528	175.515	0.00519
192.636	-5.23245e-05	175.378	0.0014	175.378	0.00175	175.378	0.00377	175.378	0.00542	175.378	0.00639
192.567	-9.49356e-05	175.24	0.00149	175.24	0.0014	175.24	0.00409	175.24	0.00571	175.24	0.00777
192.498	-0.000124228	175.102	0.00165	175.102	0.000521632	175.102	0.0046	175.102	0.00622	175.102	0.00922
192.429	-0.000187432	174.964	0.00166	174.964	-0.00043782	174.964	0.00517	174.964	0.00688	174.964	0.01069
192.36	-9.64622e-05	174.826	0.00144	174.826	-0.000844252	174.826	0.00561	174.826	0.00747	174.826	0.01197
192.291	-1.84309e-05	174.688	0.00112	174.688	-0.000544509	174.688	0.00589	174.688	0.00789	174.688	0.01273
192.222	-0.000145414	174.551	0.00113	174.551	0.000254733	174.551	0.00604	174.551	0.00813	174.551	0.01283
192.153	-0.000119442	174.413	0.00139	174.413	0.000879908	174.413	0.00615	174.413	0.00815	174.413	0.0125
192.084	-5.27893e-05	174.275	0.0016	174.275	0.00112	174.275	0.00625	174.275	0.00787	174.275	0.01209
192.015	-7.88226e-05	174.137	0.00137	174.137	0.000904892	174.137	0.00628	174.137	0.00723	174.137	0.01181
191.947	-2.10782e-05	173.999	0.00108	173.999	0.000666015	173.999	0.00621	173.999	0.00639	173.999	0.01167
191.878	-5.39355e-05	173.861	0.000922583	173.861	0.000349759	173.861	0.0061	173.861	0.0056	173.861	0.0116
191.809	-0.000124475	173.724	0.00105	173.724	3.83332e-05	173.724	0.00611	173.724	0.00506	173.724	0.01143
191.74	-5.64275e-05	173.586	0.00133	173.586	-0.000455142	173.586	0.00632	173.586	0.0049	173.586	0.01094
191.671	-9.1448e-05	173.448	0.00166	173.448	-0.000780052	173.448	0.00666	173.448	0.00515	173.448	0.00994
191.602	-7.19738e-05	173.31	0.00198	173.31	-0.000786124	173.31	0.00694	173.31	0.00578	173.31	0.00858
191.533	-0.000122521	173.172	0.00204	173.172	-0.00040787	173.172	0.00702	173.172	0.0066	173.172	0.00729
191.464	-6.71286e-05	173.034	0.00185	173.034	2.59664e-05	173.034	0.00689	173.034	0.00733	173.034	0.0066
191.395	1.19388e-05	172.897	0.00156	172.897	0.000220993	172.897	0.00666	172.897	0.00781	172.897	0.00666
191.326	-7.69693e-05	172.759	0.00137	172.759	7.05709e-05	172.759	0.00653	172.759	0.00815	172.759	0.00729
191.257	-3.11474e-05	172.621	0.00141	172.621	-0.000301098	172.621	0.00666	172.621	0.00855	172.621	0.00803
191.188	-3.25338e-05	172.483	0.00174	172.483	-0.000659056	172.483	0.00706	172.483	0.00907	172.483	0.0086
191.12	-8.9777e-05	172.345	0.00223	172.345	-0.000797044	172.345	0.0076	172.345	0.0095	172.345	0.00905
191.051	-4.57472e-05	172.207	0.00252	172.207	-0.000699578	172.207	0.00804	172.207	0.00953	172.207	0.00978
190.982	-0.000117708	172.069	0.00234	172.069	-0.000364162	172.069	0.00822	172.069	0.00907	172.069	0.01101
190.913	-9.03349e-05	171.932	0.00185	171.932	3.32422e-05	171.932	0.00811	171.932	0.0083	171.932	0.01257
190.844	-4.2938e-05	171.794	0.00147	171.794	0.000399712	171.794	0.00785	171.794	0.00749	171.794	0.01384
190.775	-3.91979e-06	171.656	0.00127	171.656	0.000437382	171.656	0.00759	171.656	0.00685	171.656	0.01427
190.706	-8.03391e-05	171.518	0.00128	171.518	0.00026927	171.518	0.0074	171.518	0.00641	171.518	0.01369
190.637	-4.53555e-05	171.38	0.00143	171.38	2.1695e-05	171.38	0.00732	171.38	0.00615	171.38	0.01247
190.568	-1.06554e-05	171.242	0.00184	171.242	0.00016711	171.242	0.00735	171.242	0.00606	171.242	0.01115
190.499	-8.57731e-05	171.105	0.00227	171.105	0.000564519	171.105	0.00754	171.105	0.00622	171.105	0.01018
190.43	-2.94349e-05	170.967	0.0024	170.967	0.00116	170.967	0.00782	170.967	0.00662	170.967	0.00982
190.361	-0.000102113	170.829	0.00213	170.829	0.00153	170.829	0.0081	170.829	0.00718	170.829	0.01007
190.293	-6.8545e-05	170.691	0.00187	170.691	0.00169	170.691	0.00823	170.691	0.00774	170.691	0.01079
190.224	-1.01137e-05	170.553	0.00193	170.553	0.00156	170.553	0.00816	170.553	0.0082	170.553	0.01171
190.155	-3.82575e-05	170.415	0.00231	170.415	0.00131	170.415	0.00795	170.415	0.00856	170.415	0.01266
190.086	-0.000108696	170.278	0.00254	170.278	0.001	170.278	0.0077	170.278	0.00875	170.278	0.01341
190.017	-8.98671e-05	170.14	0.00252	170.14	0.000631916	170.14	0.00755	170.14	0.00871	170.14	0.01386
189.948	-0.000132655	170.002	0.00225	170.002	0.000163997	170.002	0.00752	170.002	0.00844	170.002	0.01387
189.879	-3.01213e-05	169.864	0.00206	169.864	-0.000362051	169.864	0.00762	169.864	0.00816	169.864	0.01356
189.81	-2.39125e-05	169.726	0.00211	169.726	-0.000727067	169.726	0.00775	169.726	0.00808	169.726	0.01318
189.741	-0.000150348	169.588	0.00247	169.588	-0.000632506	169.588	0.00784	169.588	0.00835	169.588	0.01307
189.672	-5.55582e-05	169.451	0.00297	169.451	-7.15181e-05	169.451	0.00781	169.451	0.00878	169.451	0.01334
189.603	-3.53184e-05	169.313	0.0032	169.313	0.000748392	169.313	0.00771	169.313	0.00921	169.313	0.01393
189.534	-2.51418e-05	169.175	0.00298	169.175	0.00145	169.175	0.00763	169.175	0.00943	169.175	0.01455
189.466	-2.85508e-05	169.037	0.00235	169.037	0.00193	169.037	0.00763	169.037	0.00954	169.037	0.01497
189.397	-0.000131134	168.899	0.00194	168.899	0.00216	168.899	0.00769	168.899	0.00954	168.899	0.01517
189.328	-4.0199e-05	168.761	0.00193	168.761	0.00208	168.761	0.00768	168.761	0.00959	168.761	0.01543
189.259	-4.68748e-05	168.623	0.00246	168.623	0.00158	168.623	0.00757	168.623	0.00964	168.623	0.01604
189.19	-4.25705e-05	168.486	0.00287	168.486	0.000736917	168.486	0.00738	168.486	0.00991	168.486	0.01691
189.121	-0.000172519	168.348	0.0031	168.348	2.77373e-05	168.348	0.00722	168.348	0.01033	168.348	0.01745
189.052	-0.000115258	168.21	0.00309	168.21	-0.000136837	168.21	0.00712	168.21	0.01083	168.21	0.01709
188.983	-8.39608e-05	168.072	0.00326	168.072	0.000252562	168.072	0.00716	168.072	0.01113	168.072	0.01582
188.914	1.30656e-05	167.934	0.00357	167.934	0.000767826	167.934	0.00734	167.934	0.01108	167.934	0.01433
188.845	2.20357e-05	167.796	0.00367	167.796	0.00112	167.796	0.0077	167.796	0.01073	167.796	0.01345
188.776	-3.96769e-05	167.659	0.00328	167.659	0.00125	167.659	0.00819	167.659	0.01026	167.659	0.01364
188.707	-0.000112698	167.521	0.00253	167.521	0.00133	167.521	0.00878	167.521	0.00994	167.521	0.01466
188.638	-0.000102032	167.383	0.00196	167.383	0.00126	167.383	0.00939	167.383	0.00985	167.383	0.01594
188.57	-0.000158956	167.245	0.00196	167.245	0.00107	167.245	0.00992	167.245	0.01005	167.245	0.01701
188.501	-7.54674e-05	167.107	0.0023	167.107	0.00091185	167.107	0.01026	167.107	0.01043	167.107	0.01769
188.432	-2.42761e-05	166.969	0.00279	166.969	0.00106	166.969	0.01042	166.969	0.01088	166.969	0.01806
188.363	-0.000103462	166.832	0.00291	166.832	0.00162	166.832	0.01047	166.832	0.01128	166.832	0.0183
188.294	-2.53106e-05	166.694	0.00284	166.694	0.00221	166.694	0.01052	166.694	0.01154	166.694	0.01849
188.225	-9.13086e-05	166.556	0.00251	166.556	0.00271	166.556	0.01059	166.556	0.01159	166.556	0.01865
188.156	-3.97529e-05	166.418	0.00219	166.418	0.00285	166.418	0.01062	166.418	0.0114	166.418	0.01874
188.087	-4.62933e-05	166.28	0.00195	166.28	0.00285	166.28	0.01056	166.28	0.01113	166.28	0.01878
188.018	-5.70316e-05	166.142	0.00175	166.142	0.00255	166.142	0.0105	166.142	0.01104	166.142	0.01883
187.949	-0.000138751	166.004	0.00162	166.004	0.00211	166.004	0.01061	166.004	0.01141	166.004	0.01883
187.88	-0.000105929	165.867	0.00148	165.867	0.0016	165.867	0.01102	165.867	0.01216	165.867	0.01861
187.811	-3.96221e-05	165.729	0.00163	165.729	0.00137	165.729	0.01169	165.729	0.01307	165.729	0.01809
187.743	-8.8554e-05	165.591	0.002	165.591	0.00159	165.591	0.01237	165.591	0.01382	165.591	0.01742
187.674	-6.5671e-05	165.453	0.00257	165.453	0.00224	165.453	0.01284	165.453	0.01428	165.453	0.017
187.605	-0.000111136	165.315	0.00318	165.315	0.003	165.315	0.01298	165.315	0.01445	165.315	0.01705
187.536	-0.000101898	165.177	0.00378	165.177	0.00357	165.177	0.01284	165.177	0.01443	165.177	0.01757
187.467	-5.9134e-05	165.04	0.0044	165.04	0.00372	165.04	0.01257	165.04	0.01419	165.04	0.01831
187.398	2.05898e-05	164.902	0.00459	164.902	0.00362	164.902	0.01228	164.902	0.01372	164.902	0.0191
187.329	-0.00012829	164.764	0.00448	164.764	0.0033	164.764	0.01208	164.764	0.0131	164.764	0.01977
187.26	-4.24654e-05	164.626	0.00404	164.626	0.00299	164.626	0.01209	164.626	0.0126	164.626	0.02038
187.191	2.01945e-05	164.488	0.00369	164.488	0.00253	164.488	0.01235	164.488	0.01249	164.488	0.02095
187.122	-9.3399e-05	164.35	0.00335	164.35	0.0022	164.35	0.01284	164.35	0.01281	164.35	0.02152
187.053	-5.23418e-05	164.213	0.00315	164.213	0.00196	164.213	0.01341	164.213	0.01331	164.213	0.02192
186.984	-9.2508e-05	164.075	0.00315	164.075	0.00221	164.075	0.01391	164.075	0.01368	164.075	0.02194
186.916	-0.000107334	163.937	0.00336	163.937	0.00275	163.937	0.01421	163.937	0.01371	163.937	0.02158
186.847	-0.000132724	163.799	0.00354	163.799	0.00365	163.799	0.01428	163.799	0.01346	163.799	0.02113
186.778	-4.8449e-05	163.661	0.00349	163.661	0.00429	163.661	0.01415	163.661	0.01309	163.661	0.02105
186.709	-6.92754e-05	163.523	0.00346	163.523	0.00445	163.523	0.01388	163.523	0.01279	163.523	0.02152
186.64	-6.17617e-05	163.386	0.00373	163.386	0.00379	163.386	0.01353	163.386	0.01275	163.386	0.02235
186.571	2.27733e-06	163.248	0.00426	163.248	0.00271	163.248	0.01317	163.248	0.01299	163.248	0.02305
186.502	-4.37949e-05	163.11	0.00463	163.11	0.00169	163.11	0.01293	163.11	0.01349	163.11	0.02343
186.433	-4.42421e-05	162.972	0.00465	162.972	0.00131	162.972	0.01292	162.972	0.01411	162.972	0.02366
186.364	-4.79683e-05	162.834	0.00468	162.834	0.00174	162.834	0.01324	162.834	0.01471	162.834	0.0242
186.295	-8.51306e-05	162.696	0.00476	162.696	0.00274	162.696	0.0138	162.696	0.01514	162.696	0.02525
186.226	-9.63132e-05	162.558	0.00476	162.558	0.00387	162.558	0.01442	162.558	0.01526	162.558	0.0267
186.157	-7.00293e-05	162.421	0.0044	162.421	0.00468	162.421	0.01486	162.421	0.01513	162.421	0.02817
186.089	-7.01844e-05	162.283	0.00392	162.283	0.00503	162.283	0.01508	162.283	0.01495	162.283	0.02933
186.02	-8.92664e-05	162.145	0.00362	162.145	0.00505	162.145	0.01514	162.145	0.015	162.145	0.0301
185.951	-4.85092e-05	162.007	0.00355	162.007	0.00489	162.007	0.01524	162.007	0.01528	162.007	0.03062
185.882	-3.09938e-05	161.869	0.00375	161.869	0.00462	161.869	0.01541	161.869	0.01556	161.869	0.03126
185.813	-8.70445e-05	161.731	0.00401	161.731	0.00422	161.731	0.01563	161.731	0.01558	161.731	0.03237
185.744	-2.18358e-05	161.594	0.00427	161.594	0.00391	161.594	0.01576	161.594	0.01545	161.594	0.0341
185.675	-3.03501e-05	161.456	0.00432	161.456	0.00363	161.456	0.01578	161.456	0.0155	161.456	0.03631
185.606	-0.000100324	161.318	0.00439	161.318	0.00353	161.318	0.0157	161.318	0.01598	161.318	0.03856
185.537	1.01371e-05	161.18	0.00449	161.18	0.0034	161.18	0.01563	161.18	0.01675	161.18	0.04032
185.468	-5.91798e-05	161.042	0.00463	161.042	0.00362	161.042	0.01558	161.042	0.01745	161.042	0.04117
185.399	-0.000111558	160.904	0.00457	160.904	0.00407	160.904	0.01556	160.904	0.01783	160.904	0.04102
185.33	-5.62633e-05	160.767	0.00451	160.767	0.00482	160.767	0.01547	160.767	0.01789	160.767	0.04012
185.262	-6.76645e-05	160.629	0.00466	160.629	0.00525	160.629	0.01523	160.629	0.01778	160.629	0.03893
185.193	-2.23681e-05	160.491	0.00494	160.491	0.00528	160.491	0.01483	160.491	0.01773	160.491	0.03789
185.124	-0.000168685	160.353	0.00523	160.353	0.00493	160.353	0.01447	160.353	0.01792	160.353	0.03725
185.055	-5.29709e-05	160.215	0.00529	160.215	0.00474	160.215	0.01437	160.215	0.01844	160.215	0.03702
184.986	-5.19533e-05	160.077	0.00544	160.077	0.00479	160.077	0.01467	160.077	0.01915	160.077	0.03692
184.917	-0.000104669	159.939	0.00565	159.939	0.00496	159.939	0.01523	159.939	0.01978	159.939	0.03654
184.848	1.6807e-05	159.802	0.00591	159.802	0.0048	159.802	0.01582	159.802	0.02012	159.802	0.03566
184.779	-4.87947e-05	159.664	0.00606	159.664	0.00432	159.664	0.01629	159.664	0.02017	159.664	0.03452
184.71	-8.09885e-05	159.526	0.00627	159.526	0.00391	159.526	0.01666	159.526	0.02005	159.526	0.03375
184.641	-4.4782e-05	159.388	0.00664	159.388	0.00407	159.388	0.01702	159.388	0.01991	159.388	0.03388
184.572	-0.000105082	159.25	0.007	159.25	0.0048	159.25	0.01739	159.25	0.01981	159.25	0.03484
184.503	-4.59444e-05	159.112	0.00717	159.112	0.00564	159.112	0.01771	159.112	0.01982	159.112	0.03606
184.434	-9.96761e-05	158.975	0.00713	158.975	0.00611	158.975	0.01794	158.975	0.01999	158.975	0.03673
184.366	-0.000142276	158.837	0.00711	158.837	0.00617	158.837	0.01804	158.837	0.02031	158.837	0.03633
184.297	-3.42927e-05	158.699	0.0071	158.699	0.00611	158.699	0.01806	158.699	0.02058	158.699	0.03484
184.228	-5.2525e-05	158.561	0.00709	158.561	0.00631	158.561	0.01798	158.561	0.02053	158.561	0.03281
184.159	-7.72461e-05	158.423	0.00698	158.423	0.0068	158.423	0.01787	158.423	0.02006	158.423	0.03105
184.09	-3.63865e-05	158.285	0.00682	158.285	0.00753	158.285	0.01779	158.285	0.01947	158.285	0.03024
184.021	-4.62155e-05	158.148	0.00677	158.148	0.00811	158.148	0.01788	158.148	0.0192	158.148	0.03053
183.952	-0.000108705	158.01	0.00674	158.01	0.00842	158.01	0.01816	158.01	0.01951	158.01	0.03156
183.883	-6.36851e-05	157.872	0.00687	157.872	0.00829	157.872	0.01859	157.872	0.02023	157.872	0.03258
183.814	-6.34e-05	157.734	0.00689	157.734	0.00778	157.734	0.01907	157.734	0.02098	157.734	0.0331
183.745	-0.000109415	157.596	0.00692	157.596	0.00707	157.596	0.01955	157.596	0.0215	157.596	0.03311
183.676	-1.74587e-05	157.458	0.0068	157.458	0.00641	157.458	0.01999	157.458	0.02172	157.458	0.03313
183.607	-9.16746e-05	157.321	0.00673	157.321	0.00619	157.321	0.02034	157.321	0.02174	157.321	0.0336
183.539	-7.67541e-05	157.183	0.00645	157.183	0.00641	157.183	0.02048	157.183	0.02167	157.183	0.03448
183.47	-9.10728e-05	157.045	0.00627	157.045	0.00691	157.045	0.02033	157.045	0.0217	157.045	0.03518
183.401	-8.09402e-05	156.907	0.00624	156.907	0.00732	156.907	0.01993	156.907	0.02189	156.907	0.03515
183.332	-2.98846e-05	156.769	0.00694	156.769	0.00756	156.769	0.01946	156.769	0.0222	156.769	0.03431
183.263	-6.70373e-05	156.631	0.00789	156.631	0.00778	156.631	0.01913	156.631	0.02242	156.631	0.03312
183.194	-5.7894e-05	156.493	0.0089	156.493	0.00816	156.493	0.01902	156.493	0.02244	156.493	0.03213
183.125	-4.95169e-05	156.356	0.00907	156.356	0.0086	156.356	0.01909	156.356	0.02229	156.356	0.03161
183.056	-1.19235e-05	156.218	0.00877	156.218	0.00888	156.218	0.01923	156.218	0.02219	156.218	0.03149
182.987	-0.000101194	156.08	0.00813	156.08	0.00884	156.08	0.01927	156.08	0.02233	156.08	0.03154
182.918	-4.93884e-05	155.942	0.00779	155.942	0.00857	155.942	0.01916	155.942	0.02273	155.942	0.03164
182.849	-0.000131088	155.804	0.00763	155.804	0.00837	155.804	0.01898	155.804	0.02319	155.804	0.03179
182.78	-7.31523e-05	155.666	0.0076	155.666	0.0085	155.666	0.01895	155.666	0.02357	155.666	0.03211
182.712	-6.38439e-05	155.529	0.0077	155.529	0.00887	155.529	0.01926	155.529	0.02368	155.529	0.03269
182.643	-9.90802e-05	155.391	0.00783	155.391	0.00915	155.391	0.01982	155.391	0.02355	155.391	0.03369
182.574	-6.98295e-05	155.253	0.00794	155.253	0.00904	155.253	0.02037	155.253	0.02321	155.253	0.03511
182.505	3.25577e-05	155.115	0.00764	155.115	0.00864	155.115	0.0206	155.115	0.02287	155.115	0.03678
182.436	-0.000131355	154.977	0.00727	154.977	0.00817	154.977	0.02043	154.977	0.02267	154.977	0.03825
182.367	-5.69161e-05	154.839	0.00674	154.839	0.00789	154.839	0.02004	154.839	0.02275	154.839	0.03909
182.298	4.2106e-05	154.702	0.00659	154.702	0.00767	154.702	0.01973	154.702	0.02305	154.702	0.0391
182.229	-4.36303e-05	154.564	0.00654	154.564	0.00747	154.564	0.01974	154.564	0.02356	154.564	0.03848
182.16	-7.89073e-05	154.426	0.00706	154.426	0.00723	154.426	0.02007	154.426	0.02426	154.426	0.03766
182.091	-4.58745e-05	154.288	0.00766	154.288	0.00716	154.288	0.02054	154.288	0.02512	154.288	0.03705
182.022	-7.67659e-05	154.15	0.00852	154.15	0.0072	154.15	0.02092	154.15	0.02596	154.15	0.03679
181.953	-9.42684e-05	154.012	0.00894	154.012	0.00737	154.012	0.02107	154.012	0.02654	154.012	0.03669
181.885	-7.8949e-05	153.875	0.00902	153.875	0.0075	153.875	0.02104	153.875	0.02667	153.875	0.03653
181.816	-4.65683e-05	153.737	0.00847	153.737	0.0077	153.737	0.02091	153.737	0.02637	153.737	0.03627
181.747	-2.06302e-05	153.599	0.00779	153.599	0.00793	153.599	0.02076	153.599	0.02581	153.599	0.03617
181.678	-4.48441e-05	153.461	0.0071	153.461	0.00823	153.461	0.02069	153.461	0.02523	153.461	0.03663
181.609	-3.73424e-07	153.323	0.00676	153.323	0.00853	153.323	0.02083	153.323	0.0249	153.323	0.03778
181.54	-1.96419e-05	153.185	0.00679	153.185	0.00885	153.185	0.02126	153.185	0.02483	153.185	0.03938
181.471	-3.06978e-05	153.047	0.00705	153.047	0.00908	153.047	0.02185	153.047	0.02498	153.047	0.04087
181.402	-0.000119204	152.91	0.0073	152.91	0.00916	152.91	0.02237	152.91	0.02518	152.91	0.04192
181.333	-0.000120462	152.772	0.00692	152.772	0.0091	152.772	0.02263	152.772	0.02549	152.772	0.04245
181.264	-0.000188616	152.634	0.00635	152.634	0.00899	152.634	0.02263	152.634	0.02591	152.634	0.04267
181.195	-0.000100226	152.496	0.00576	152.496	0.0088	152.496	0.02255	152.496	0.02643	152.496	0.04273
181.126	-4.36263e-06	152.358	0.00631	152.358	0.00849	152.358	0.02261	152.358	0.02688	152.358	0.04287
181.057	-8.13237e-05	152.22	0.00731	152.22	0.00814	152.22	0.02289	152.22	0.02713	152.22	0.04321
180.989	-0.000138143	152.083	0.00882	152.083	0.00797	152.083	0.02338	152.083	0.0272	152.083	0.04368
180.92	-1.12426e-05	151.945	0.00976	151.945	0.00816	151.945	0.02398	151.945	0.02729	151.945	0.04392
180.851	-3.72374e-05	151.807	0.01046	151.807	0.00872	151.807	0.02467	151.807	0.02758	151.807	0.04357
180.782	-5.33015e-05	151.669	0.01058	151.669	0.00933	151.669	0.02537	151.669	0.02812	151.669	0.04269
180.713	-4.74957e-05	151.531	0.01047	151.531	0.0097	151.531	0.02595	151.531	0.02876	151.531	0.04183
180.644	2.24582e-05	151.393	0.0102	151.393	0.00962	151.393	0.02614	151.393	0.02928	151.393	0.04165
180.575	-0.000120251	151.256	0.01004	151.256	0.00929	151.256	0.02584	151.256	0.02955	151.256	0.04233
180.506	-0.000101943	151.118	0.01007	151.118	0.00889	151.118	0.02516	151.118	0.02951	151.118	0.04346
180.437	-5.23642e-05	150.98	0.00991	150.98	0.00868	150.98	0.0245	150.98	0.02922	150.98	0.04434
180.368	-3.70419e-06	150.842	0.00972	150.842	0.00879	150.842	0.02417	150.842	0.02883	150.842	0.04445
180.299	-0.000117303	150.704	0.00921	150.704	0.00929	150.704	0.02422	150.704	0.02849	150.704	0.04369
180.23	-9.12464e-05	150.566	0.00877	150.566	0.01001	150.566	0.0244	150.566	0.02828	150.566	0.04241
180.162	-0.000160852	150.428	0.0082	150.428	0.01055	150.428	0.02445	150.428	0.02821	150.428	0.04124
180.093	-2.63721e-05	150.291	0.00804	150.291	0.01066	150.291	0.02426	150.291	0.0283	150.291	0.04087
180.024	-0.000122819	150.153	0.00844	150.153	0.01036	150.153	0.02407	150.153	0.02856	150.153	0.04163
179.955	-0.000107097	150.015	0.00914	150.015	0.00988	150.015	0.02408	150.015	0.02893	150.015	0.04327
179.886	-4.39252e-05	149.877	0.00957	149.877	0.00938	149.877	0.02443	149.877	0.02923	149.877	0.04504
179.817	-4.08669e-05	149.739	0.00928	149.739	0.00895	149.739	0.02489	149.739	0.02928	149.739	0.04625
179.748	-5.61817e-05	149.601	0.00863	149.601	0.00867	149.601	0.02517	149.601	0.02908	149.601	0.04662
179.679	-3.75336e-05	149.464	0.0081	149.464	0.00857	149.464	0.02502	149.464	0.02889	149.464	0.04638
179.61	-4.78328e-05	149.326	0.00778	149.326	0.00855	149.326	0.02451	149.326	0.02896	149.326	0.046
179.541	-0.000110616	149.188	0.00772	149.188	0.00852	149.188	0.02381	149.188	0.02946	149.188	0.04589
179.472	-0.000132744	149.05	0.00764	149.05	0.00829	149.05	0.02323	149.05	0.03019	149.05	0.04615
179.403	-0.00011148	148.912	0.00778	148.912	0.00785	148.912	0.02297	148.912	0.03084	148.912	0.0467
179.335	-9.93215e-05	148.774	0.00801	148.774	0.00722	148.774	0.02314	148.774	0.03105	148.774	0.04729
179.266	-5.17917e-05	148.637	0.00828	148.637	0.00679	148.637	0.02355	148.637	0.03079	148.637	0.04777
179.197	-4.07997e-05	148.499	0.00842	148.499	0.00684	148.499	0.02397	148.499	0.03024	148.499	0.04801
179.128	-5.82227e-05	148.361	0.00842	148.361	0.00754	148.361	0.02415	148.361	0.02976	148.361	0.0479
179.059	-4.98377e-05	148.223	0.00858	148.223	0.00855	148.223	0.02405	148.223	0.02957	148.223	0.04733
178.99	-3.41274e-05	148.085	0.00881	148.085	0.00951	148.085	0.02382	148.085	0.02973	148.085	0.04638
178.921	-0.000125046	147.947	0.00902	147.947	0.00999	147.947	0.02364	147.947	0.03012	147.947	0.04544
178.852	-7.74961e-05	147.81	0.00894	147.81	0.00997	147.81	0.0236	147.81	0.03058	147.81	0.04506
178.783	-0.000115297	147.672	0.00855	147.672	0.00964	147.672	0.02368	147.672	0.03088	147.672	0.04556
178.714	-3.54383e-05	147.534	0.00828	147.534	0.00949	147.534	0.02382	147.534	0.03085	147.534	0.04694
178.645	-9.47461e-05	147.396	0.00828	147.396	0.00975	147.396	0.024	147.396	0.03051	147.396	0.04873
178.576	-4.94792e-05	147.258	0.00879	147.258	0.01026	147.258	0.02425	147.258	0.03007	147.258	0.05036
178.508	-0.000184517	147.12	0.00932	147.12	0.01056	147.12	0.02462	147.12	0.02986	147.12	0.05122
178.439	-3.97226e-05	146.982	0.00975	146.982	0.01048	146.982	0.02508	146.982	0.03	146.982	0.05112
178.37	-1.38194e-06	146.845	0.00988	146.845	0.01023	146.845	0.02558	146.845	0.03057	146.845	0.0502
178.301	-0.000110646	146.707	0.00986	146.707	0.01016	146.707	0.02606	146.707	0.03133	146.707	0.04904
178.232	-9.41833e-05	146.569	0.00962	146.569	0.01021	146.569	0.02654	146.569	0.03215	146.569	0.04829
178.163	-5.92056e-05	146.431	0.00926	146.431	0.0101	146.431	0.02707	146.431	0.03277	146.431	0.04844
178.094	1.73288e-05	146.293	0.0088	146.293	0.00958	146.293	0.02764	146.293	0.03326	146.293	0.04958
178.025	-0.000131765	146.155	0.00848	146.155	0.00881	146.155	0.02819	146.155	0.03366	146.155	0.05129
177.956	-0.000143409	146.018	0.00815	146.018	0.0081	146.018	0.02854	146.018	0.03417	146.018	0.05284
177.887	-9.43892e-05	145.88	0.00798	145.88	0.00766	145.88	0.02863	145.88	0.03478	145.88	0.05364
177.818	-6.77607e-05	145.742	0.00786	145.742	0.00745	145.742	0.02842	145.742	0.03544	145.742	0.05358
177.749	-2.97692e-05	145.604	0.00807	145.604	0.00745	145.604	0.02803	145.604	0.03599	145.604	0.05309
177.68	-8.32256e-05	145.466	0.00849	145.466	0.00769	145.466	0.02752	145.466	0.03639	145.466	0.0527
177.612	-5.63907e-05	145.328	0.0093	145.328	0.00811	145.328	0.02703	145.328	0.03668	145.328	0.05281
177.543	-4.36264e-06	145.191	0.01019	145.191	0.00848	145.191	0.02662	145.191	0.03695	145.191	0.05343
177.474	-0.000137231	145.053	0.01079	145.053	0.00879	145.053	0.02639	145.053	0.03721	145.053	0.05425
177.405	-9.87638e-05	144.915	0.01092	144.915	0.00912	144.915	0.02639	144.915	0.03736	144.915	0.05479
177.336	-7.19618e-05	144.777	0.01068	144.777	0.00977	144.777	0.02667	144.777	0.03729	144.777	0.05469
177.267	-1.73653e-05	144.639	0.01067	144.639	0.01048	144.639	0.02722	144.639	0.03706	144.639	0.05398
177.198	-4.88457e-05	144.501	0.01064	144.501	0.01099	144.501	0.02806	144.501	0.03681	144.501	0.05315
177.129	-7.10026e-05	144.363	0.01063	144.363	0.01079	144.363	0.02913	144.363	0.03671	144.363	0.05284
177.06	-9.86788e-05	144.226	0.01038	144.226	0.01014	144.226	0.0303	144.226	0.03678	144.226	0.05351
176.991	-0.000158855	144.088	0.01027	144.088	0.00949	144.088	0.03134	144.088	0.03701	144.088	0.05511
176.922	-0.000123021	143.95	0.01021	143.95	0.00942	143.95	0.03202	143.95	0.03729	143.95	0.05712
176.853	-8.13626e-05	143.812	0.0101	143.812	0.00988	143.812	0.03223	143.812	0.03757	143.812	0.05871
176.785	-9.96457e-05	143.674	0.00991	143.674	0.0106	143.674	0.03208	143.674	0.03784	143.674	0.05923
176.716	-4.56344e-05	143.536	0.0098	143.536	0.01114	143.536	0.03181	143.536	0.03824	143.536	0.05857
176.647	-1.99086e-05	143.399	0.00993	143.399	0.01137	143.399	0.0316	143.399	0.03885	143.399	0.0573
176.578	-8.92402e-05	143.261	0.01009	143.261	0.01128	143.261	0.03147	143.261	0.0396	143.261	0.0563
176.509	-0.000103199	143.123	0.01023	143.123	0.01116	143.123	0.0313	143.123	0.0403	143.123	0.05628
176.44	-4.64293e-05	142.985	0.0103	142.985	0.01106	142.985	0.03107	142.985	0.04077	142.985	0.05739
176.371	-0.000124728	142.847	0.01033	142.847	0.01113	142.847	0.03084	142.847	0.04104	142.847	0.05914
176.302	-6.52754e-05	142.709	0.01033	142.709	0.01107	142.709	0.03073	142.709	0.04131	142.709	0.06081
176.233	-9.26792e-05	142.572	0.01025	142.572	0.01093	142.572	0.03079	142.572	0.04184	142.572	0.06184
176.164	-1.76888e-05	142.434	0.01026	142.434	0.01078	142.434	0.03095	142.434	0.04263	142.434	0.06214
176.095	-0.000112727	142.296	0.01021	142.296	0.01086	142.296	0.03111	142.296	0.04353	142.296	0.06201
176.026	-0.00015885	142.158	0.01029	142.158	0.0112	142.158	0.0312	142.158	0.04425	142.158	0.06183
175.958	-0.000108024	142.02	0.01043	142.02	0.01158	142.02	0.03117	142.02	0.04462	142.02	0.06166
175.889	-2.12587e-05	141.882	0.01082	141.882	0.01203	141.882	0.03108	141.882	0.0446	141.882	0.06149
175.82	-4.48966e-05	141.745	0.01121	141.745	0.01254	141.745	0.031	141.745	0.04432	141.745	0.06137
175.751	-0.000131586	141.607	0.01124	141.607	0.01323	141.607	0.03101	141.607	0.04399	141.607	0.06162
175.682	-3.18557e-05	141.469	0.01098	141.469	0.01373	141.469	0.03111	141.469	0.04378	141.469	0.06242
175.613	-7.31312e-05	141.331	0.01059	141.331	0.01399	141.331	0.03132	141.331	0.04379	141.331	0.06379
175.544	-4.62054e-05	141.193	0.01093	141.193	0.01409	141.193	0.03168	141.193	0.04397	141.193	0.06526
175.475	-0.000102279	141.055	0.0117	141.055	0.01441	141.055	0.03227	141.055	0.04434	141.055	0.06639
175.406	-3.69194e-05	140.917	0.01277	140.917	0.01481	140.917	0.03316	140.917	0.0449	140.917	0.06684
175.337	-0.000117947	140.78	0.01325	140.78	0.01508	140.78	0.03426	140.78	0.04556	140.78	0.0667
175.268	-8.79527e-05	140.642	0.01328	140.642	0.01495	140.642	0.03534	140.642	0.04611	140.642	0.06625
175.199	-0.000136132	140.504	0.01313	140.504	0.01466	140.504	0.03612	140.504	0.04642	140.504	0.06603
175.131	-3.3827e-05	140.366	0.01311	140.366	0.01432	140.366	0.03644	140.366	0.04654	140.366	0.06647
175.062	-5.09228e-05	140.228	0.01329	140.228	0.01421	140.228	0.03631	140.228	0.04668	140.228	0.06785
174.993	-0.000143292	140.09	0.01348	140.09	0.0142	140.09	0.03593	140.09	0.04709	140.09	0.06997
174.924	-9.29469e-05	139.953	0.01369	139.953	0.01447	139.953	0.03552	139.953	0.04782	139.953	0.07228
174.855	-3.15887e-05	139.815	0.014	139.815	0.0149	139.815	0.03523	139.815	0.0488	139.815	0.07406
174.786	-9.17267e-05	139.677	0.01421	139.677	0.01558	139.677	0.03515	139.677	0.0498	139.677	0.07495
174.717	-7.92925e-05	139.539	0.01437	139.539	0.01618	139.539	0.03531	139.539	0.05066	139.539	0.07492
174.648	-0.000142149	139.401	0.01422	139.401	0.0166	139.401	0.03573	139.401	0.05128	139.401	0.07429
174.579	-0.000141514	139.263	0.01412	139.263	0.01664	139.263	0.03637	139.263	0.05161	139.263	0.0735
174.51	-0.000133092	139.126	0.01388	139.126	0.01659	139.126	0.03718	139.126	0.05166	139.126	0.07307
174.441	-6.77336e-05	138.988	0.01358	138.988	0.01659	138.988	0.03803	138.988	0.05148	138.988	0.07331
174.372	-9.23747e-05	138.85	0.0132	138.85	0.01677	138.85	0.03883	138.85	0.05124	138.85	0.07416
174.304	-6.97671e-05	138.712	0.01307	138.712	0.01671	138.712	0.03945	138.712	0.05127	138.712	0.07511
174.235	-1.43402e-05	138.574	0.01336	138.574	0.01634	138.574	0.03982	138.574	0.05175	138.574	0.07564
174.166	-6.45844e-05	138.436	0.01387	138.436	0.01568	138.436	0.03991	138.436	0.05272	138.436	0.07556
174.097	-5.97671e-05	138.299	0.01431	138.299	0.01534	138.299	0.03984	138.299	0.05395	138.299	0.07526
174.028	-7.16048e-05	138.161	0.01448	138.161	0.01543	138.161	0.0398	138.161	0.05517	138.161	0.07539
173.959	-3.98681e-05	138.023	0.01462	138.023	0.01588	138.023	0.03995	138.023	0.05607	138.023	0.07639
173.89	-1.97573e-05	137.885	0.01473	137.885	0.01616	137.885	0.04037	137.885	0.05649	137.885	0.0781
173.821	-0.000118199	137.747	0.01503	137.747	0.01636	137.747	0.04099	137.747	0.05648	137.747	0.08003
173.752	-9.74753e-05	137.609	0.01522	137.609	0.0165	137.609	0.04163	137.609	0.05625	137.609	0.08175
173.683	-0.000135723	137.471	0.01544	137.471	0.01683	137.471	0.04215	137.471	0.05608	137.471	0.08321
173.614	-6.84255e-05	137.334	0.01563	137.334	0.01709	137.334	0.04243	137.334	0.0561	137.334	0.08453
173.545	-7.21444e-05	137.196	0.01583	137.196	0.01734	137.196	0.04257	137.196	0.0564	137.196	0.08573
173.476	-5.14262e-05	137.058	0.01603	137.058	0.01762	137.058	0.04273	137.058	0.05683	137.058	0.08655
173.408	2.40589e-05	136.92	0.01594	136.92	0.01814	136.92	0.04307	136.92	0.05727	136.92	0.08691
173.339	-7.55921e-05	136.782	0.01591	136.782	0.01867	136.782	0.04362	136.782	0.05757	136.782	0.0871
173.27	-2.82973e-05	136.644	0.01595	136.644	0.01902	136.644	0.04428	136.644	0.05783	136.644	0.08759
173.201	-6.16331e-05	136.507	0.01637	136.507	0.01899	136.507	0.04487	136.507	0.05814	136.507	0.08848
173.132	-0.000117351	136.369	0.01666	136.369	0.01889	136.369	0.04533	136.369	0.05861	136.369	0.08939
173.063	-8.63766e-05	136.231	0.01672	136.231	0.0189	136.231	0.04574	136.231	0.05924	136.231	0.0899
172.994	-0.000101188	136.093	0.01643	136.093	0.01931	136.093	0.04629	136.093	0.05999	136.093	0.09013
172.925	2.92889e-06	135.955	0.01624	135.955	0.01997	135.955	0.04712	135.955	0.06085	135.955	0.09069
172.856	-0.000106613	135.817	0.01633	135.817	0.02076	135.817	0.04819	135.817	0.06177	135.817	0.09204
172.787	-0.000126817	135.68	0.01652	135.68	0.02129	135.68	0.04933	135.68	0.06268	135.68	0.09406
172.718	-1.30361e-05	135.542	0.01653	135.542	0.02132	135.542	0.05027	135.542	0.06358	135.542	0.09618
172.649	-0.000117159	135.404	0.01652	135.404	0.02097	135.404	0.0509	135.404	0.06452	135.404	0.09791
172.581	-4.35233e-05	135.266	0.01677	135.266	0.02046	135.266	0.05122	135.266	0.06561	135.266	0.09907
172.512	-2.05245e-05	135.128	0.01746	135.128	0.02032	135.128	0.05142	135.128	0.06685	135.128	0.09972
172.443	-7.27111e-05	134.99	0.01817	134.99	0.02058	134.99	0.05173	134.99	0.06812	134.99	0.10001
172.374	-7.23937e-05	134.852	0.01873	134.852	0.02128	134.852	0.05228	134.852	0.06918	134.852	0.10024
172.305	-4.92822e-05	134.715	0.01903	134.715	0.02196	134.715	0.05302	134.715	0.06986	134.715	0.10085
172.236	-8.95805e-05	134.577	0.01924	134.577	0.0226	134.577	0.05371	134.577	0.07008	134.577	0.10215
172.167	-0.000138098	134.439	0.01924	134.439	0.02319	134.439	0.05417	134.439	0.07002	134.439	0.10391
172.098	-6.27372e-06	134.301	0.01934	134.301	0.02399	134.301	0.05438	134.301	0.07	134.301	0.10547
172.029	-8.98821e-05	134.163	0.01956	134.163	0.02481	134.163	0.05452	134.163	0.07041	134.163	0.10611
171.96	-4.02339e-05	134.025	0.02013	134.025	0.02534	134.025	0.05485	134.025	0.07131	134.025	0.1058
171.891	-3.26099e-05	133.888	0.02046	133.888	0.02532	133.888	0.05553	133.888	0.07251	133.888	0.10506
171.822	-4.87722e-05	133.75	0.02061	133.75	0.02486	133.75	0.05644	133.75	0.07361	133.75	0.10463
171.754	-6.86993e-05	133.612	0.02044	133.612	0.02413	133.612	0.05732	133.612	0.0744	133.612	0.10489
171.685	-9.24488e-05	133.474	0.02032	133.474	0.02334	133.474	0.05796	133.474	0.07479	133.474	0.10589
171.616	-5.97994e-05	133.336	0.02004	133.336	0.02279	133.336	0.05833	133.336	0.075	133.336	0.10741
171.547	7.02655e-06	133.198	0.01972	133.198	0.02293	133.198	0.05864	133.198	0.07525	133.198	0.1092
171.478	-0.000145752	133.061	0.01943	133.061	0.0239	133.061	0.05901	133.061	0.07581	133.061	0.11095
171.409	-0.000119145	132.923	0.01946	132.923	0.02547	132.923	0.05939	132.923	0.07673	132.923	0.11242
171.34	-0.000170181	132.785	0.0199	132.785	0.02696	132.785	0.05959	132.785	0.07795	132.785	0.11359
171.271	-6.30919e-05	132.647	0.02062	132.647	0.02791	132.647	0.05957	132.647	0.07923	132.647	0.11464
171.202	-0.000113524	132.509	0.02148	132.509	0.02802	132.509	0.0595	132.509	0.08036	132.509	0.11577
171.133	-8.15878e-05	132.371	0.0221	132.371	0.02749	132.371	0.05969	132.371	0.08112	132.371	0.117
171.064	-0.000112287	132.234	0.02263	132.234	0.0267	132.234	0.06042	132.234	0.08154	132.234	0.11823
170.995	-9.78648e-05	132.096	0.02295	132.096	0.02618	132.096	0.06171	132.096	0.08175	132.096	0.11944
170.927	-5.72477e-06	131.958	0.02326	131.958	0.02613	131.958	0.06333	131.958	0.08202	131.958	0.12071
170.858	-5.76005e-05	131.82	0.0233	131.82	0.02649	131.82	0.06487	131.82	0.08244	131.82	0.1221
170.789	-9.48038e-05	131.682	0.02334	131.682	0.02698	131.682	0.066	131.682	0.083	131.682	0.12357
170.72	-5.10937e-05	131.544	0.02343	131.544	0.02756	131.544	0.06667	131.544	0.08356	131.544	0.12497
170.651	4.6929e-05	131.406	0.0236	131.406	0.02813	131.406	0.06714	131.406	0.08412	131.406	0.12621
170.582	-0.000156507	131.269	0.02374	131.269	0.02882	131.269	0.06767	131.269	0.08478	131.269	0.12732
170.513	-0.000197591	131.131	0.02398	131.131	0.02956	131.131	0.06839	131.131	0.08578	131.131	0.12839
170.444	-4.52768e-05	130.993	0.02445	130.993	0.03044	130.993	0.06915	130.993	0.08719	130.993	0.12947
170.375	-0.000105006	130.855	0.02483	130.855	0.0312	130.855	0.06977	130.855	0.08886	130.855	0.13056
170.306	-6.81673e-05	130.717	0.02479	130.717	0.03164	130.717	0.07015	130.717	0.09045	130.717	0.1318
170.237	-3.8399e-05	130.579	0.02441	130.579	0.03164	130.579	0.07047	130.579	0.09168	130.579	0.13351
170.168	-0.000127031	130.442	0.02403	130.442	0.03142	130.442	0.07091	130.442	0.09251	130.442	0.136
170.099	-0.000121551	130.304	0.02411	130.304	0.03128	130.304	0.07158	130.304	0.09314	130.304	0.13915
170.031	-7.80321e-05	130.166	0.02443	130.166	0.03121	130.166	0.07238	130.166	0.09388	130.166	0.14223
169.962	-1.82505e-05	130.028	0.0251	130.028	0.03114	130.028	0.07312	130.028	0.09497	130.028	0.14435
169.893	-0.000124556	129.89	0.02564	129.89	0.03111	129.89	0.07373	129.89	0.09651	129.89	0.14502
169.824	-0.000126826	129.752	0.02633	129.752	0.03149	129.752	0.07428	129.752	0.09835	129.752	0.14463
169.755	-1.98034e-05	129.615	0.0268	129.615	0.03236	129.615	0.07491	129.615	0.10029	129.615	0.14415
169.686	-0.000114258	129.477	0.02726	129.477	0.03351	129.477	0.07562	129.477	0.10206	129.477	0.14457
169.617	-0.000131895	129.339	0.02728	129.339	0.0345	129.339	0.07634	129.339	0.10353	129.339	0.14625
169.548	-7.28152e-05	129.201	0.02726	129.201	0.03519	129.201	0.077	129.201	0.10469	129.201	0.14884
169.479	-6.77645e-05	129.063	0.02751	129.063	0.03557	129.063	0.07769	129.063	0.10561	129.063	0.15167
169.41	-5.09487e-05	128.925	0.02834	128.925	0.03587	128.925	0.0785	128.925	0.10641	128.925	0.15407
169.341	-2.47696e-05	128.787	0.02922	128.787	0.03625	128.787	0.0795	128.787	0.10725	128.787	0.15577
169.272	-0.000165767	128.65	0.02978	128.65	0.03699	128.65	0.08059	128.65	0.10819	128.65	0.1569
169.204	-6.25321e-05	128.512	0.03005	128.512	0.03789	128.512	0.08164	128.512	0.10922	128.512	0.15789
169.135	1.88936e-05	128.374	0.03047	128.374	0.03885	128.374	0.08255	128.374	0.11018	128.374	0.15922
169.066	-1.24879e-05	128.236	0.03093	128.236	0.03958	128.236	0.08341	128.236	0.11088	128.236	0.1611
168.997	-2.70279e-06	128.098	0.03113	128.098	0.04024	128.098	0.08435	128.098	0.11129	128.098	0.16341
168.928	-0.000125221	127.96	0.03108	127.96	0.04062	127.96	0.0855	127.96	0.11161	127.96	0.1658
168.859	-0.000131652	127.823	0.03125	127.823	0.04074	127.823	0.08684	127.823	0.11218	127.823	0.16804
168.79	-0.000122303	127.685	0.03164	127.685	0.04052	127.685	0.08824	127.685	0.11326	127.685	0.17015
168.721	-0.000119649	127.547	0.03209	127.547	0.04034	127.547	0.08951	127.547	0.11492	127.547	0.17234
168.652	-0.000106064	127.409	0.03215	127.409	0.0405	127.409	0.09052	127.409	0.1171	127.409	0.17463
168.583	-5.51685e-05	127.271	0.03225	127.271	0.04106	127.271	0.09134	127.271	0.11953	127.271	0.17689
168.514	-1.69433e-05	127.133	0.03227	127.133	0.04181	127.133	0.09217	127.133	0.12188	127.133	0.1788
168.445	-5.96242e-05	126.996	0.03264	126.996	0.04253	126.996	0.09326	126.996	0.12373	126.996	0.18024
168.377	-4.00032e-05	126.858	0.03308	126.858	0.04338	126.858	0.09466	126.858	0.12501	126.858	0.18134
168.308	-1.77464e-05	126.72	0.03377	126.72	0.04445	126.72	0.09632	126.72	0.12592	126.72	0.18251
168.239	-0.000121899	126.582	0.0343	126.582	0.04567	126.582	0.09803	126.582	0.12688	126.582	0.18409
168.17	-0.000100874	126.444	0.03478	126.444	0.04662	126.444	0.09965	126.444	0.12811	126.444	0.1862
168.101	-8.56926e-05	126.306	0.03526	126.306	0.04705	126.306	0.10105	126.306	0.12963	126.306	0.18866
168.032	-9.04416e-05	126.169	0.03608	126.169	0.0471	126.169	0.10216	126.169	0.13127	126.169	0.19109
167.963	-0.000117999	126.031	0.03701	126.031	0.04693	126.031	0.10297	126.031	0.13289	126.031	0.1932
167.894	-8.7487e-05	125.893	0.03791	125.893	0.04695	125.893	0.10358	125.893	0.13439	125.893	0.19492
167.825	-5.5731e-05	125.755	0.03848	125.755	0.0471	125.755	0.10419	125.755	0.13588	125.755	0.19657
167.756	-8.94794e-05	125.617	0.03896	125.617	0.04779	125.617	0.10499	125.617	0.13745	125.617	0.19862
167.687	-9.06602e-05	125.479	0.03948	125.479	0.04881	125.479	0.1061	125.479	0.1392	125.479	0.20154
167.618	-3.7812e-05	125.341	0.04008	125.341	0.05028	125.341	0.10751	125.341	0.14112	125.341	0.2054
167.55	-6.75931e-05	125.204	0.04073	125.204	0.05165	125.204	0.10914	125.204	0.14317	125.204	0.20992
167.481	-5.97944e-05	125.066	0.04125	125.066	0.053	125.066	0.1109	125.066	0.1454	125.066	0.21456
167.412	-5.87428e-06	124.928	0.04184	124.928	0.05402	124.928	0.11273	124.928	0.14777	124.928	0.21888
167.343	-9.42121e-05	124.79	0.04243	124.79	0.05483	124.79	0.11455	124.79	0.15008	124.79	0.22261
167.274	-9.49786e-05	124.652	0.04302	124.652	0.05527	124.652	0.11623	124.652	0.15206	124.652	0.22568
167.205	-5.87275e-05	124.514	0.04343	124.514	0.05565	124.514	0.11762	124.514	0.15366	124.514	0.22823
167.136	-0.000203074	124.377	0.04374	124.377	0.05608	124.377	0.11872	124.377	0.15512	124.377	0.23052
167.067	-0.000149029	124.239	0.04402	124.239	0.05681	124.239	0.11968	124.239	0.15675	124.239	0.23288
166.998	-0.000167226	124.101	0.04436	124.101	0.05772	124.101	0.12077	124.101	0.15872	124.101	0.23559
166.929	-4.44167e-05	123.963	0.04473	123.963	0.05879	123.963	0.12206	123.963	0.16088	123.963	0.23872
166.86	5.08032e-06	123.825	0.0453	123.825	0.05988	123.825	0.12352	123.825	0.16305	123.825	0.24202
166.791	2.02895e-05	123.687	0.04605	123.687	0.06087	123.687	0.12503	123.687	0.165	123.687	0.24508
166.722	-3.58915e-05	123.55	0.04683	123.55	0.06165	123.55	0.1266	123.55	0.16673	123.55	0.24753
166.654	-4.58686e-05	123.412	0.04748	123.412	0.06224	123.412	0.12831	123.412	0.16838	123.412	0.24946
166.585	-0.000118047	123.274	0.04802	123.274	0.06278	123.274	0.13024	123.274	0.17032	123.274	0.25139
166.516	-0.000107952	123.136	0.04877	123.136	0.06347	123.136	0.13227	123.136	0.1727	123.136	0.25385
166.447	-8.4552e-05	122.998	0.04974	122.998	0.06443	122.998	0.13421	122.998	0.17553	122.998	0.25702
166.378	-0.000117402	122.86	0.05088	122.86	0.06569	122.86	0.1359	122.86	0.17849	122.86	0.26056
166.309	-0.000160729	122.722	0.05215	122.722	0.06688	122.722	0.13737	122.722	0.18139	122.722	0.26401
166.24	-3.46585e-05	122.585	0.05312	122.585	0.06791	122.585	0.1388	122.585	0.18408	122.585	0.26712
166.171	-8.92368e-05	122.447	0.05398	122.447	0.0686	122.447	0.14035	122.447	0.18662	122.447	0.2701
166.102	6.83208e-06	122.309	0.05439	122.309	0.0693	122.309	0.14214	122.309	0.18909	122.309	0.27333
166.033	-0.000131215	122.171	0.05516	122.171	0.07007	122.171	0.14419	122.171	0.19152	122.171	0.27709
165.964	-3.12013e-05	122.033	0.05583	122.033	0.07122	122.033	0.14652	122.033	0.19399	122.033	0.28128
165.895	-3.24067e-07	121.895	0.05661	121.895	0.07272	121.895	0.14905	121.895	0.19659	121.895	0.28573
165.827	-2.12051e-05	121.758	0.05691	121.758	0.07439	121.758	0.15161	121.758	0.1995	121.758	0.29025
165.758	-0.000114698	121.62	0.05716	121.62	0.07588	121.62	0.15397	121.62	0.20273	121.62	0.29481
165.689	-0.000117884	121.482	0.0575	121.482	0.07689	121.482	0.15605	121.482	0.20606	121.482	0.29931
165.62	-7.41728e-05	121.344	0.0584	121.344	0.07763	121.344	0.15801	121.344	0.20915	121.344	0.30361
165.551	-0.000143972	121.206	0.05957	121.206	0.07833	121.206	0.16003	121.206	0.21188	121.206	0.30751
165.482	-0.000103152	121.068	0.06098	121.068	0.07936	121.068	0.16223	121.068	0.2144	121.068	0.31109
165.413	-9.12339e-05	120.931	0.06199	120.931	0.08076	120.931	0.16454	120.931	0.2169	120.931	0.31466
165.344	-5.28001e-05	120.793	0.06304	120.793	0.0824	120.793	0.16686	120.793	0.21949	120.793	0.31869
165.275	-9.00692e-05	120.655	0.06389	120.655	0.08411	120.655	0.16912	120.655	0.22227	120.655	0.3233
165.206	-0.00010342	120.517	0.06523	120.517	0.08552	120.517	0.17138	120.517	0.2254	120.517	0.32836
165.137	-1.57791e-05	120.379	0.06658	120.379	0.08665	120.379	0.17372	120.379	0.22896	120.379	0.33354
165.068	-4.72828e-05	120.241	0.06812	120.241	0.0876	120.241	0.17616	120.241	0.23285	120.241	0.33872
165	7.09219e-07	120.104	0.06931	120.104	0.08879	120.104	0.17866	120.104	0.23678	120.104	0.34395
164.931	-8.84375e-05	119.966	0.07038	119.966	0.09038	119.966	0.1812	119.966	0.24068	119.966	0.34936
164.862	-0.000154894	119.828	0.07128	119.828	0.09232	119.828	0.18387	119.828	0.24448	119.828	0.35489
164.793	-6.78689e-05	119.69	0.07234	119.69	0.09434	119.69	0.18676	119.69	0.24817	119.69	0.36031
164.724	-0.000129067	119.552	0.07335	119.552	0.09631	119.552	0.18984	119.552	0.25159	119.552	0.36533
164.655	-0.00012263	119.414	0.07443	119.414	0.09821	119.414	0.19291	119.414	0.25486	119.414	0.36976
164.586	-8.58908e-05	119.276	0.07529	119.276	0.10024	119.276	0.1958	119.276	0.25816	119.276	0.37374
164.517	-0.00011796	119.139	0.07636	119.139	0.10227	119.139	0.19847	119.139	0.26186	119.139	0.37778
164.448	7.10382e-06	119.001	0.07753	119.001	0.10433	119.001	0.20109	119.001	0.266	119.001	0.38261
164.379	-8.51949e-05	118.863	0.07928	118.863	0.10616	118.863	0.20387	118.863	0.2705	118.863	0.38863
164.31	-2.91954e-06	118.725	0.0809	118.725	0.10785	118.725	0.20696	118.725	0.27521	118.725	0.39561
164.241	-8.22998e-05	118.587	0.08238	118.587	0.10943	118.587	0.21036	118.587	0.27999	118.587	0.40279
164.173	-0.000160688	118.449	0.08332	118.449	0.11108	118.449	0.21397	118.449	0.28476	118.449	0.40953
164.104	-3.94332e-05	118.312	0.08444	118.312	0.113	118.312	0.21769	118.312	0.28959	118.312	0.41577
164.035	-0.000118145	118.174	0.08602	118.174	0.11505	118.174	0.22151	118.174	0.29467	118.174	0.42191
163.966	-0.000113107	118.036	0.08802	118.036	0.11728	118.036	0.22546	118.036	0.30013	118.036	0.42839
163.897	-0.000143792	117.898	0.09013	117.898	0.1194	117.898	0.2295	117.898	0.30576	117.898	0.43532
163.828	-0.000120996	117.76	0.09184	117.76	0.12171	117.76	0.23353	117.76	0.31124	117.76	0.44255
163.759	-4.65604e-05	117.622	0.0932	117.622	0.12408	117.622	0.23744	117.622	0.31634	117.622	0.44993
163.69	-5.79422e-05	117.485	0.0943	117.485	0.12673	117.485	0.24121	117.485	0.32121	117.485	0.4575
163.621	-9.65092e-06	117.347	0.09549	117.347	0.12939	117.347	0.24498	117.347	0.32611	117.347	0.46544
163.552	1.16994e-05	117.209	0.09709	117.209	0.1322	117.209	0.24895	117.209	0.33131	117.209	0.47377
163.483	-4.80928e-05	117.071	0.09913	117.071	0.13509	117.071	0.25331	117.071	0.3369	117.071	0.4823
163.414	-3.37284e-05	116.933	0.10156	116.933	0.1382	116.933	0.25807	116.933	0.34294	116.933	0.49074
163.346	-0.000104039	116.795	0.10414	116.795	0.1413	116.795	0.26315	116.795	0.34931	116.795	0.49897
163.277	-4.83302e-05	116.658	0.10673	116.658	0.14431	116.658	0.26836	116.658	0.35592	116.658	0.50707
163.208	-0.000178035	116.52	0.10919	116.52	0.14716	116.52	0.27353	116.52	0.36255	116.52	0.51512
163.139	-9.3319e-05	116.382	0.11158	116.382	0.15019	116.382	0.27861	116.382	0.36906	116.382	0.5232
163.07	-6.38019e-05	116.244	0.11391	116.244	0.1535	116.244	0.28364	116.244	0.37522	116.244	0.53156
163.001	-0.000157177	116.106	0.1162	116.106	0.15703	116.106	0.28872	116.106	0.38108	116.106	0.54062
162.932	-7.79194e-05	115.968	0.11822	115.968	0.16042	115.968	0.29392	115.968	0.38691	115.968	0.55069
162.863	-8.51384e-05	115.83	0.12018	115.83	0.16364	115.83	0.29926	115.83	0.39324	115.83	0.56154
162.794	-2.50091e-05	115.693	0.12232	115.693	0.16687	115.693	0.30466	115.693	0.40034	115.693	0.5726
162.725	-5.33322e-05	115.555	0.12485	115.555	0.17044	115.555	0.31001	115.555	0.40818	115.555	0.58321
162.656	-0.00015119	115.417	0.12765	115.417	0.17448	115.417	0.31522	115.417	0.41636	115.417	0.59316
162.587	-4.55989e-05	115.279	0.13066	115.279	0.17888	115.279	0.32036	115.279	0.4246	115.279	0.60258
162.518	-3.92701e-05	115.141	0.13389	115.141	0.18338	115.141	0.32558	115.141	0.43265	115.141	0.61188
162.45	-0.000101352	115.003	0.13733	115.003	0.18777	115.003	0.33106	115.003	0.44047	115.003	0.62153
162.381	5.33829e-06	114.866	0.14061	114.866	0.19207	114.866	0.33687	114.866	0.44798	114.866	0.63196
162.312	-0.000157342	114.728	0.14365	114.728	0.1964	114.728	0.34298	114.728	0.45537	114.728	0.64327
162.243	-1.55373e-05	114.59	0.1465	114.59	0.20095	114.59	0.34939	114.59	0.46284	114.59	0.65523
162.174	-5.49622e-05	114.452	0.14953	114.452	0.2057	114.452	0.35616	114.452	0.47076	114.452	0.66723
162.105	-0.000152563	114.314	0.15287	114.314	0.21063	114.314	0.36337	114.314	0.47922	114.314	0.67888
162.036	-3.62286e-05	114.176	0.15651	114.176	0.21552	114.176	0.37106	114.176	0.48832	114.176	0.69015
161.967	-0.000113338	114.039	0.16046	114.039	0.22035	114.039	0.37909	114.039	0.49791	114.039	0.70159
161.898	-7.67322e-05	113.901	0.16457	113.901	0.22507	113.901	0.38724	113.901	0.50782	113.901	0.71383
161.829	-4.31032e-05	113.763	0.16879	113.763	0.22986	113.763	0.39527	113.763	0.51787	113.763	0.72723
161.76	-9.78107e-06	113.625	0.17291	113.625	0.23477	113.625	0.40307	113.625	0.52798	113.625	0.74153
161.691	-9.17074e-05	113.487	0.177	113.487	0.24001	113.487	0.41066	113.487	0.53817	113.487	0.75619
161.623	4.46125e-05	113.349	0.18103	113.349	0.24576	113.349	0.41812	113.349	0.54849	113.349	0.77072
161.554	-0.000130363	113.211	0.18522	113.211	0.25214	113.211	0.42553	113.211	0.55904	113.211	0.78507
161.485	-0.00014385	113.074	0.18964	113.074	0.25901	113.074	0.43302	113.074	0.56992	113.074	0.79953
161.416	-0.000142261	112.936	0.19466	112.936	0.26605	112.936	0.44085	112.936	0.58108	112.936	0.81444
161.347	-0.000150144	112.798	0.2002	112.798	0.27305	112.798	0.44921	112.798	0.59249	112.798	0.83002
161.278	-0.000124615	112.66	0.20594	112.66	0.28003	112.66	0.45816	112.66	0.60402	112.66	0.84614
161.209	3.49636e-05	112.522	0.21146	112.522	0.28723	112.522	0.46762	112.522	0.61569	112.522	0.86245
161.14	-9.76355e-05	112.384	0.21662	112.384	0.29475	112.384	0.47741	112.384	0.62749	112.384	0.87857
161.071	-7.04565e-05	112.247	0.22209	112.247	0.30255	112.247	0.48748	112.247	0.63951	112.247	0.89435
161.002	-6.71805e-05	112.109	0.22795	112.109	0.3106	112.109	0.49782	112.109	0.65185	112.109	0.91003
160.933	-7.38991e-05	111.971	0.23429	111.971	0.3189	111.971	0.50844	111.971	0.66458	111.971	0.92604
160.864	-1.37772e-05	111.833	0.24078	111.833	0.32737	111.833	0.51922	111.833	0.67761	111.833	0.94291
160.796	-0.000194825	111.695	0.24755	111.695	0.33591	111.695	0.53008	111.695	0.6908	111.695	0.96088
160.727	-9.19521e-05	111.557	0.25477	111.557	0.34452	111.557	0.54095	111.557	0.70413	111.557	0.98
160.658	-0.000116732	111.42	0.26202	111.42	0.35332	111.42	0.55191	111.42	0.71781	111.42	0.99997
160.589	-0.000137311	111.282	0.26905	111.282	0.3624	111.282	0.56301	111.282	0.73209	111.282	1.02024
160.52	-0.00012493	111.144	0.27584	111.144	0.37177	111.144	0.57432	111.144	0.74712	111.144	1.04016
160.451	-6.67188e-05	111.006	0.28299	111.006	0.38152	111.006	0.5858	111.006	0.7627	111.006	1.05934
160.382	-2.21403e-05	110.868	0.29088	110.868	0.39175	110.868	0.59744	110.868	0.77858	110.868	1.07794
160.313	-6.11693e-05	110.73	0.2994	110.73	0.40257	110.73	0.60929	110.73	0.79438	110.73	1.09654
160.244	6.07284e-06	110.593	0.3085	110.593	0.41392	110.593	0.62149	110.593	0.80999	110.593	1.11584
160.175	-2.78576e-05	110.455	0.31793	110.455	0.4256	110.455	0.63417	110.455	0.8253	110.455	1.13619
160.106	-5.54779e-05	110.317	0.32765	110.317	0.43734	110.317	0.64734	110.317	0.84054	110.317	1.15751
160.037	-0.000109756	110.179	0.33742	110.179	0.44899	110.179	0.66083	110.179	0.85584	110.179	1.17935
159.969	-7.72205e-05	110.041	0.34726	110.041	0.46078	110.041	0.67446	110.041	0.87159	110.041	1.20129
159.9	-1.35281e-05	109.903	0.3572	109.903	0.47319	109.903	0.68819	109.903	0.88794	109.903	1.2231
159.831	-0.000191266	109.765	0.36723	109.765	0.48652	109.765	0.70206	109.765	0.90504	109.765	1.24482
159.762	-0.000116656	109.628	0.37757	109.628	0.50063	109.628	0.71609	109.628	0.92265	109.628	1.26657
159.693	-0.000168145	109.49	0.38844	109.49	0.51523	109.49	0.73025	109.49	0.94055	109.49	1.28847
159.624	-5.64864e-05	109.352	0.40032	109.352	0.53014	109.352	0.74452	109.352	0.95842	109.352	1.31083
159.555	-0.00013503	109.214	0.41282	109.214	0.54545	109.214	0.75903	109.214	0.97625	109.214	1.33409
159.486	-5.52363e-06	109.076	0.42556	109.076	0.56101	109.076	0.77385	109.076	0.9941	109.076	1.35851
159.417	-6.73077e-06	108.938	0.43826	108.938	0.57683	108.938	0.78895	108.938	1.01218	108.938	1.38369
159.348	-9.31924e-05	108.801	0.45142	108.801	0.59282	108.801	0.80414	108.801	1.03059	108.801	1.40873
159.279	-5.56049e-05	108.663	0.46547	108.663	0.60923	108.663	0.81928	108.663	1.04935	108.663	1.43303
159.21	-5.17496e-05	108.525	0.48021	108.525	0.62612	108.525	0.83432	108.525	1.06824	108.525	1.45691
159.142	-6.00478e-05	108.387	0.49538	108.387	0.64335	108.387	0.84935	108.387	1.08706	108.387	1.48139
159.073	-0.000137573	108.249	0.51067	108.249	0.66078	108.249	0.86447	108.249	1.10561	108.249	1.50708
159.004	-0.000173417	108.111	0.52626	108.111	0.67827	108.111	0.87977	108.111	1.12388	108.111	1.53361
158.935	-0.000118406	107.974	0.54218	107.974	0.69594	107.974	0.89525	107.974	1.142	107.974	1.55992
158.866	-6.50177e-05	107.836	0.55856	107.836	0.71371	107.836	0.91083	107.836	1.16022	107.836	1.58537
158.797	-5.74644e-05	107.698	0.57548	107.698	0.73168	107.698	0.9264	107.698	1.17862	107.698	1.61005
158.728	2.56818e-05	107.56	0.59284	107.56	0.74989	107.56	0.94184	107.56	1.19713	107.56	1.63456
158.659	-8.41967e-05	107.422	0.61057	107.422	0.76846	107.422	0.95708	107.422	1.21546	107.422	1.65919
158.59	-3.26397e-07	107.284	0.62844	107.284	0.78743	107.284	0.97216	107.284	1.23343	107.284	1.68367
158.521	-4.56765e-05	107.147	0.64667	107.147	0.80656	107.147	0.98714	107.147	1.25097	107.147	1.70737
158.452	-7.61904e-05	107.009	0.66498	107.009	0.82566	107.009	1.00204	107.009	1.26818	107.009	1.7297
158.383	-3.87934e-05	106.871	0.68353	106.871	0.84439	106.871	1.01676	106.871	1.28505	106.871	1.75049
158.314	-0.000114273	106.733	0.70212	106.733	0.86283	106.733	1.03113	106.733	1.30159	106.733	1.77002
158.246	-0.000161374	106.595	0.7211	106.595	0.88099	106.595	1.04502	106.595	1.31776	106.595	1.78892
158.177	-0.000107592	106.457	0.74008	106.457	0.89914	106.457	1.05832	106.457	1.33368	106.457	1.80775
158.108	-0.000103576	106.319	0.75881	106.319	0.91705	106.319	1.07098	106.319	1.34931	106.319	1.82674
158.039	-0.00012833	106.182	0.77692	106.182	0.93456	106.182	1.08295	106.182	1.36458	106.182	1.8455
157.97	-5.42115e-05	106.044	0.79448	106.044	0.95116	106.044	1.09424	106.044	1.37925	106.044	1.86345
157.901	-5.39836e-05	105.906	0.8117	105.906	0.96675	105.906	1.10491	105.906	1.39316	105.906	1.88022
157.832	-1.48607e-06	105.768	0.8284	105.768	0.98128	105.768	1.1151	105.768	1.40623	105.768	1.89591
157.763	-5.38433e-05	105.63	0.84454	105.63	0.99491	105.63	1.12499	105.63	1.41843	105.63	1.91083
157.694	3.0091e-07	105.492	0.85943	105.492	1.00757	105.492	1.13474	105.492	1.4299	105.492	1.92508
157.625	-0.000132223	105.355	0.87318	105.355	1.01914	105.355	1.14432	105.355	1.44068	105.355	1.93849
157.556	-9.44886e-05	105.217	0.88554	105.217	1.02955	105.217	1.15355	105.217	1.45082	105.217	1.95079
157.487	-0.000108854	105.079	0.89706	105.079	1.03885	105.079	1.16208	105.079	1.46009	105.079	1.9619
157.419	2.71692e-05	104.941	0.90746	104.941	1.04708	104.941	1.16961	104.941	1.46832	104.941	1.9719
157.35	0.000749157	104.803	0.91677	104.803	1.05413	104.803	1.17607	104.803	1.47537	104.803	1.98106
157.281	0.00316	104.665	0.92456	104.665	1.05995	104.665	1.18158	104.665	1.48153	104.665	1.98957
157.212	0.00164	104.528	0.9308	104.528	1.06444	104.528	1.18631	104.528	1.487	104.528	1.99747
157.143	0.0001913	104.39	0.93539	104.39	1.06748	104.39	1.19024	104.39	1.49197	104.39	2.00458
157.074	6.2971e-05	104.252	0.93835	104.252	1.06894	104.252	1.19321	104.252	1.49628	104.252	2.01059
157.005	6.40995e-05	104.114	0.93978	104.114	1.06875	104.114	1.1951	104.114	1.49984	104.114	2.01524
156.936	6.73166e-06	103.976	0.93953	103.976	1.06686	103.976	1.19609	103.976	1.50268	103.976	2.01836
156.867	7.57865e-05	103.838	0.93766	103.838	1.06337	103.838	1.19656	103.838	1.50496	103.838	2.01993
156.798	8.17062e-05	103.7	0.93408	103.7	1.05851	103.7	1.19682	103.7	1.50671	103.7	2.02
156.729	-2.67889e-05	103.563	0.92912	103.563	1.05279	103.563	1.19687	103.563	1.50775	103.563	2.01885
156.66	-0.000124047	103.425	0.92267	103.425	1.04628	103.425	1.19648	103.425	1.50794	103.425	2.01688
156.592	-8.53118e-05	103.287	0.91496	103.287	1.0388	103.287	1.1954	103.287	1.5074	103.287	2.0145
156.523	-0.000108337	103.149	0.90593	103.149	1.02978	103.149	1.19355	103.149	1.50643	103.149	2.01179
156.454	-9.69561e-05	103.011	0.89595	103.011	1.01947	103.011	1.19097	103.011	1.50523	103.011	2.00846
156.385	-9.37176e-05	102.873	0.8848	102.873	1.00824	102.873	1.18782	102.873	1.50362	102.873	2.00406
156.316	1.46542e-05	102.736	0.87272	102.736	0.99678	102.736	1.18424	102.736	1.50146	102.736	1.99832
156.247	-9.18288e-05	102.598	0.85991	102.598	0.98522	102.598	1.18043	102.598	1.4987	102.598	1.9913
156.178	1.32353e-05	102.46	0.84673	102.46	0.97364	102.46	1.17665	102.46	1.49577	102.46	1.9832
156.109	-7.08324e-05	102.322	0.83312	102.322	0.9619	102.322	1.17315	102.322	1.49292	102.322	1.97422
156.04	9.02789e-06	102.184	0.81876	102.184	0.94992	102.184	1.17008	102.184	1.49026	102.184	1.96455
155.971	-9.30852e-05	102.046	0.80398	102.046	0.93776	102.046	1.16745	102.046	1.48753	102.046	1.95432
155.902	-9.47712e-05	101.909	0.78913	101.909	0.92556	101.909	1.16517	101.909	1.48466	101.909	1.94365
155.833	-0.000110326	101.771	0.77495	101.771	0.91349	101.771	1.16315	101.771	1.48176	101.771	1.93256
155.764	-7.51798e-05	101.633	0.76165	101.633	0.90147	101.633	1.16144	101.633	1.47923	101.633	1.92116
155.696	-0.000141805	101.495	0.74923	101.495	0.88961	101.495	1.16024	101.495	1.4774	101.495	1.90967
155.627	-2.90833e-05	101.357	0.7375	101.357	0.87838	101.357	1.15988	101.357	1.4764	101.357	1.89827
155.558	-1.11729e-05	101.219	0.72624	101.219	0.86836	101.219	1.16068	101.219	1.47619	101.219	1.88683
155.489	-0.000107571	101.082	0.71591	101.082	0.85986	101.082	1.16285	101.082	1.47661	101.082	1.87495
155.42	-2.08396e-05	100.944	0.70687	100.944	0.85277	100.944	1.16646	100.944	1.47764	100.944	1.86225
155.351	-3.328e-07	100.806	0.69957	100.806	0.84703	100.806	1.17152	100.806	1.47936	100.806	1.84863
155.282	-9.08385e-05	100.668	0.69374	100.668	0.84277	100.668	1.17811	100.668	1.48201	100.668	1.83426
155.213	3.76651e-05	100.53	0.68951	100.53	0.84034	100.53	1.18641	100.53	1.48569	100.53	1.8194
155.144	-2.48581e-05	100.392	0.68705	100.392	0.84011	100.392	1.19672	100.392	1.49037	100.392	1.80421
155.075	-5.28428e-05	100.254	0.68697	100.254	0.84265	100.254	1.20931	100.254	1.49582	100.254	1.78879
155.006	-4.80561e-05	100.117	0.68971	100.117	0.84857	100.117	1.22442	100.117	1.50184	100.117	1.77316
154.937	-0.000135843	99.9788	0.696	99.9788	0.85852	99.9788	1.24211	99.9788	1.50842	99.9788	1.75739
154.869	-0.000112552	99.841	0.70683	99.841	0.87308	99.841	1.26237	99.841	1.51556	99.841	1.74154
154.8	-0.000107032	99.7031	0.72301	99.7031	0.89301	99.7031	1.28505	99.7031	1.52314	99.7031	1.72564
154.731	-0.000112626	99.5653	0.74512	99.5653	0.91914	99.5653	1.30988	99.5653	1.53072	99.5653	1.70953
154.662	-6.21212e-05	99.4274	0.77358	99.4274	0.95213	99.4274	1.33627	99.4274	1.53769	99.4274	1.69309
154.593	-9.42623e-05	99.2896	0.80953	99.2896	0.99231	99.2896	1.36332	99.2896	1.54346	99.2896	1.67635
154.524	-8.06509e-05	99.1518	0.85404	99.1518	1.03958	99.1518	1.38977	99.1518	1.54763	99.1518	1.65965
154.455	-2.26884e-05	99.0139	0.90748	99.0139	1.09303	99.0139	1.41421	99.0139	1.54993	99.0139	1.64319
154.386	-1.88577e-06	98.8761	0.96783	98.8761	1.1501	98.8761	1.43502	98.8761	1.55	98.8761	1.62682
154.317	-0.000129634	98.7382	1.03095	98.7382	1.20612	98.7382	1.45061	98.7382	1.54746	98.7382	1.61005
154.248	-6.54995e-05	98.6004	1.08983	98.6004	1.25442	98.6004	1.45939	98.6004	1.5417	98.6004	1.59248
154.179	-2.77511e-05	98.4625	1.13604	98.4625	1.28778	98.4625	1.46	98.4625	1.53235	98.4625	1.57417
154.11	-0.000149933	98.3247	1.16	98.3247	1.3	98.3247	1.45141	98.3247	1.51896	98.3247	1.55565
154.042	-9.95418e-05	98.1869	1.15513	98.1869	1.28763	98.1869	1.43321	98.1869	1.50151	98.1869	1.53748
153.973	-0.000195925	98.049	1.11979	98.049	1.2507	98.049	1.40566	98.049	1.48004	98.049	1.51984
153.904	-0.000147168	97.9112	1.05907	97.9112	1.19298	97.9112	1.36974	97.9112	1.45501	97.9112	1.50232
153.835	3.89711e-06	97.7733	0.98156	97.7733	1.12088	97.7733	1.32688	97.7733	1.42691	97.7733	1.48414
153.766	-9.65156e-05	97.6355	0.89693	97.6355	1.04194	97.6355	1.27877	97.6355	1.39639	97.6355	1.46473
153.697	-5.73141e-05	97.4977	0.81299	97.4977	0.96272	97.4977	1.22712	97.4977	1.36398	97.4977	1.44404
153.628	-8.82221e-07	97.3598	0.73526	97.3598	0.88787	97.3598	1.17361	97.3598	1.33018	97.3598	1.42285
153.559	-9.50164e-05	97.222	0.6661	97.222	0.81953	97.222	1.11983	97.222	1.29532	97.222	1.40225
153.49	-2.79718e-05	97.0841	0.60609	97.0841	0.75851	97.0841	1.06707	97.0841	1.25978	97.0841	1.3831
153.421	-8.43256e-05	96.9463	0.55459	96.9463	0.70467	96.9463	1.01629	96.9463	1.2238	96.9463	1.36534
153.352	-8.10487e-05	96.8085	0.51089	96.8085	0.65767	96.8085	0.96803	96.8085	1.18785	96.8085	1.34816
153.283	-0.000126332	96.6706	0.47363	96.6706	0.6168	96.6706	0.92259	96.6706	1.15231	96.6706	1.33035
153.215	-6.28087e-05	96.5328	0.44165	96.5328	0.58105	96.5328	0.88006	96.5328	1.11759	96.5328	1.31122
153.146	-0.000143009	96.3949	0.4139	96.3949	0.54967	96.3949	0.84045	96.3949	1.08391	96.3949	1.29082
153.077	-7.38578e-05	96.2571	0.38992	96.2571	0.52187	96.2571	0.8037	96.2571	1.05149	96.2571	1.2699
153.008	-8.72985e-05	96.1192	0.36878	96.1192	0.49724	96.1192	0.7697	96.1192	1.02045	96.1192	1.2493
152.939	-3.99745e-05	95.9814	0.35003	95.9814	0.47499	95.9814	0.73831	95.9814	0.99087	95.9814	1.22946
152.87	-0.00012212	95.8436	0.33294	95.8436	0.45479	95.8436	0.70928	95.8436	0.96278	95.8436	1.2102
152.801	-1.83105e-05	95.7057	0.31779	95.7057	0.43638	95.7057	0.68238	95.7057	0.9361	95.7057	1.19111
152.732	-3.85158e-05	95.5679	0.30411	95.5679	0.41994	95.5679	0.65738	95.5679	0.91067	95.5679	1.17199
152.663	-7.62375e-05	95.43	0.29216	95.43	0.40545	95.43	0.63411	95.43	0.8863	95.43	1.15303
152.594	-0.000106514	95.2922	0.28104	95.2922	0.3924	95.2922	0.6124	95.2922	0.86295	95.2922	1.13444
152.525	-8.54613e-05	95.1544	0.27088	95.1544	0.38023	95.1544	0.59209	95.1544	0.84063	95.1544	1.11607
152.456	-0.000106701	95.0165	0.261	95.0165	0.36842	95.0165	0.57294	95.0165	0.81944	95.0165	1.09743
152.387	-0.000147245	94.8787	0.25206	94.8787	0.3572	94.8787	0.55479	94.8787	0.79924	94.8787	1.07817
152.319	-0.000111446	94.7408	0.24361	94.7408	0.34666	94.7408	0.53753	94.7408	0.77978	94.7408	1.05853
152.25	-0.000125748	94.603	0.23606	94.603	0.33704	94.603	0.52119	94.603	0.76086	94.603	1.03924
152.181	-3.27256e-05	94.4652	0.22869	94.4652	0.32798	94.4652	0.50588	94.4652	0.74248	94.4652	1.02089
152.112	-4.21601e-05	94.3273	0.22197	94.3273	0.31958	94.3273	0.49167	94.3273	0.72484	94.3273	1.00365
152.043	-5.91021e-05	94.1895	0.21543	94.1895	0.31151	94.1895	0.47854	94.1895	0.70809	94.1895	0.98716
151.974	-0.000100672	94.0516	0.20948	94.0516	0.30401	94.0516	0.4663	94.0516	0.6923	94.0516	0.97103
151.905	-0.000127257	93.9138	0.20359	93.9138	0.29671	93.9138	0.45472	93.9138	0.67738	93.9138	0.95506
151.836	-0.00012409	93.776	0.19821	93.776	0.28977	93.776	0.44366	93.776	0.66315	93.776	0.9393
151.767	-0.000136676	93.6381	0.19322	93.6381	0.28293	93.6381	0.43304	93.6381	0.64935	93.6381	0.92388
151.698	-8.87338e-05	93.5003	0.18886	93.5003	0.27626	93.5003	0.42293	93.5003	0.63576	93.5003	0.90873
151.629	-0.000178801	93.3624	0.18483	93.3624	0.26969	93.3624	0.41328	93.3624	0.62241	93.3624	0.89367
151.56	-9.9309e-05	93.2246	0.18113	93.2246	0.2636	93.2246	0.40408	93.2246	0.60957	93.2246	0.87853
151.492	-0.000103087	93.0867	0.1776	93.0867	0.25822	93.0867	0.3953	93.0867	0.59771	93.0867	0.86345
151.423	-0.000120325	92.9489	0.17422	92.9489	0.25367	92.9489	0.38703	92.9489	0.58698	92.9489	0.84871
151.354	-5.49381e-05	92.8111	0.17077	92.8111	0.24949	92.8111	0.37942	92.8111	0.57714	92.8111	0.83459
151.285	-3.47844e-05	92.6732	0.1672	92.6732	0.24537	92.6732	0.37257	92.6732	0.56764	92.6732	0.8212
151.216	-4.81765e-05	92.5354	0.16361	92.5354	0.24095	92.5354	0.3664	92.5354	0.55813	92.5354	0.80851
151.147	-7.41531e-05	92.3975	0.15999	92.3975	0.2365	92.3975	0.36067	92.3975	0.54872	92.3975	0.79644
151.078	-3.47946e-05	92.2597	0.15647	92.2597	0.23197	92.2597	0.35507	92.2597	0.53975	92.2597	0.78481
151.009	-6.28217e-05	92.1219	0.15307	92.1219	0.22754	92.1219	0.34931	92.1219	0.5314	92.1219	0.77337
150.94	-7.94133e-05	91.984	0.15015	91.984	0.22306	91.984	0.34329	91.984	0.52338	91.984	0.76177
150.871	-0.000120936	91.8462	0.14758	91.8462	0.21883	91.8462	0.33711	91.8462	0.51539	91.8462	0.74979
150.802	-0.000179054	91.7083	0.14529	91.7083	0.21498	91.7083	0.331	91.7083	0.50725	91.7083	0.73744
150.733	-0.000113855	91.5705	0.14301	91.5705	0.21174	91.5705	0.32522	91.5705	0.49922	91.5705	0.72496
150.665	-6.539e-05	91.4327	0.14098	91.4327	0.20891	91.4327	0.31993	91.4327	0.49156	91.4327	0.71262
150.596	-8.04198e-05	91.2948	0.13921	91.2948	0.20627	91.2948	0.31516	91.2948	0.48443	91.2948	0.70044
150.527	-8.59991e-05	91.157	0.13753	91.157	0.20357	91.157	0.31078	91.157	0.47771	91.157	0.68833
150.458	-3.199e-05	91.0191	0.13559	91.0191	0.2008	91.0191	0.30661	91.0191	0.47119	91.0191	0.67629
150.389	-7.26938e-05	90.8813	0.13341	90.8813	0.19807	90.8813	0.30248	90.8813	0.4646	90.8813	0.66462
150.32	-3.76943e-05	90.7435	0.13108	90.7435	0.19538	90.7435	0.29831	90.7435	0.45782	90.7435	0.65373
150.251	-4.52126e-05	90.6056	0.12878	90.6056	0.19266	90.6056	0.29406	90.6056	0.45073	90.6056	0.64374
150.182	-0.000150965	90.4678	0.12655	90.4678	0.18981	90.4678	0.28966	90.4678	0.44323	90.4678	0.63419
150.113	-6.31873e-05	90.3299	0.12448	90.3299	0.18678	90.3299	0.28502	90.3299	0.43522	90.3299	0.6242
150.044	-0.000241483	90.1921	0.12249	90.1921	0.18361	90.1921	0.28006	90.1921	0.4267	90.1921	0.61314
149.975	-9.91335e-05	90.0543	0.12027	90.0543	0.18022	90.0543	0.2748	90.0543	0.41786	90.0543	0.60096
149.906	-0.000123564	89.9164	0.11772	89.9164	0.17667	89.9164	0.26927	89.9164	0.409	89.9164	0.58826
149.838	-4.5985e-05	89.7786	0.11496	89.7786	0.17297	89.7786	0.26347	89.7786	0.4004	89.7786	0.57575
149.769	-9.85059e-05	89.6407	0.11242	89.6407	0.16922	89.6407	0.25741	89.6407	0.39211	89.6407	0.56393
149.7	-6.74678e-05	89.5029	0.10996	89.5029	0.16548	89.5029	0.25128	89.5029	0.38407	89.5029	0.55297
149.631	-4.87653e-05	89.3651	0.10737	89.3651	0.16163	89.3651	0.24541	89.3651	0.37605	89.3651	0.5428
149.562	-3.05695e-05	89.2272	0.10449	89.2272	0.15772	89.2272	0.24011	89.2272	0.36802	89.2272	0.53319
149.493	-3.74626e-05	89.0894	0.10144	89.0894	0.15374	89.0894	0.2354	89.0894	0.35995	89.0894	0.52382
149.424	2.91064e-05	88.9515	0.09858	88.9515	0.15014	88.9515	0.23101	88.9515	0.35203	88.9515	0.51445
149.355	-9.34957e-05	88.8137	0.09572	88.8137	0.14689	88.8137	0.22659	88.8137	0.34435	88.8137	0.50511
149.286	-3.12686e-05	88.6758	0.09349	88.6758	0.144	88.6758	0.22184	88.6758	0.33708	88.6758	0.49607
149.217	-0.000122028	88.538	0.09154	88.538	0.141	88.538	0.21678	88.538	0.33023	88.538	0.4877
149.148	-0.000192628	88.4002	0.09006	88.4002	0.138	88.4002	0.21153	88.4002	0.32376	88.4002	0.48008
149.079	-3.47645e-05	88.2623	0.0883	88.2623	0.13503	88.2623	0.20636	88.2623	0.31759	88.2623	0.47285
149.011	-0.000139979	88.1245	0.08646	88.1245	0.13229	88.1245	0.20146	88.1245	0.3117	88.1245	0.46529
148.942	-5.72365e-05	87.9866	0.08456	87.9866	0.12958	87.9866	0.19695	87.9866	0.30598	87.9866	0.45683
148.873	-0.000103331	87.8488	0.0825	87.8488	0.12684	87.8488	0.19276	87.8488	0.30023	87.8488	0.44746
148.804	-2.95928e-05	87.711	0.08053	87.711	0.12411	87.711	0.18883	87.711	0.29415	87.711	0.43779
148.735	-0.000115724	87.5731	0.07862	87.5731	0.12155	87.5731	0.18503	87.5731	0.28764	87.5731	0.42868
148.666	-3.65898e-05	87.4353	0.07713	87.4353	0.11927	87.4353	0.18134	87.4353	0.28089	87.4353	0.42063
148.597	-0.000127438	87.2974	0.07548	87.2974	0.11707	87.2974	0.17782	87.2974	0.27436	87.2974	0.41356
148.528	-0.000115817	87.1596	0.0736	87.1596	0.11492	87.1596	0.17455	87.1596	0.26851	87.1596	0.40692
148.459	-6.62872e-05	87.0218	0.07176	87.0218	0.11271	87.0218	0.1715	87.0218	0.26347	87.0218	0.40014
148.39	-0.000205348	86.8839	0.07045	86.8839	0.11052	86.8839	0.16852	86.8839	0.25909	86.8839	0.39301
148.321	-9.08465e-05	86.7461	0.06976	86.7461	0.10839	86.7461	0.1654	86.7461	0.25486	86.7461	0.3858
148.252	-0.000138338	86.6082	0.06898	86.6082	0.10647	86.6082	0.16209	86.6082	0.2505	86.6082	0.37902
148.183	-8.97553e-05	86.4704	0.06781	86.4704	0.10498	86.4704	0.15868	86.4704	0.24592	86.4704	0.37304
148.115	-0.000137075	86.3326	0.06619	86.3326	0.10371	86.3326	0.15545	86.3326	0.24142	86.3326	0.36787
148.046	-6.75004e-05	86.1947	0.06463	86.1947	0.1024	86.1947	0.15255	86.1947	0.23722	86.1947	0.36304
147.977	-5.23274e-05	86.0569	0.0633	86.0569	0.10071	86.0569	0.14998	86.0569	0.2334	86.0569	0.35797
147.908	-0.000110939	85.919	0.06222	85.919	0.0989	85.919	0.14759	85.919	0.22978	85.919	0.35231
147.839	9.73083e-06	85.7812	0.06105	85.7812	0.09708	85.7812	0.1452	85.7812	0.22627	85.7812	0.34611
147.77	-1.17819e-05	85.6434	0.05964	85.6434	0.09538	85.6434	0.14269	85.6434	0.22284	85.6434	0.33974
147.701	-0.000134678	85.5055	0.05806	85.5055	0.09358	85.5055	0.14	85.5055	0.21947	85.5055	0.33362
147.632	-8.26514e-05	85.3677	0.05661	85.3677	0.0917	85.3677	0.13722	85.3677	0.21604	85.3677	0.32805
147.563	-0.000132887	85.2298	0.0557	85.2298	0.08978	85.2298	0.1345	85.2298	0.2124	85.2298	0.32313
147.494	-0.000230687	85.092	0.05532	85.092	0.08804	85.092	0.13203	85.092	0.20855	85.092	0.31874
147.425	-0.00016735	84.9542	0.05534	84.9542	0.08641	84.9542	0.12998	84.9542	0.20469	84.9542	0.31466
147.356	-0.000109238	84.8163	0.05511	84.8163	0.08496	84.8163	0.1284	84.8163	0.20112	84.8163	0.31063
147.288	-0.000111645	84.6785	0.05451	84.6785	0.08363	84.6785	0.12719	84.6785	0.19798	84.6785	0.3064
147.219	-3.63915e-05	84.5406	0.05349	84.5406	0.0826	84.5406	0.1261	84.5406	0.19524	84.5406	0.3018
147.15	-6.547e-05	84.4028	0.05246	84.4028	0.08185	84.4028	0.1248	84.4028	0.1927	84.4028	0.29674
147.081	-0.000121367	84.2649	0.05163	84.2649	0.08125	84.2649	0.12301	84.2649	0.19022	84.2649	0.29133
147.012	-5.92213e-05	84.1271	0.05112	84.1271	0.08047	84.1271	0.12072	84.1271	0.18761	84.1271	0.28579
146.943	-3.90146e-05	83.9893	0.0508	83.9893	0.07944	83.9893	0.11813	83.9893	0.18476	83.9893	0.28051
146.874	-0.000116721	83.8514	0.05028	83.8514	0.07821	83.8514	0.11548	83.8514	0.18163	83.8514	0.27579
146.805	-5.7832e-05	83.7136	0.0493	83.7136	0.07702	83.7136	0.11292	83.7136	0.17843	83.7136	0.27182
146.736	-0.000194825	83.5757	0.04813	83.5757	0.07578	83.5757	0.11043	83.5757	0.17543	83.5757	0.26842
146.667	-0.000145888	83.4379	0.04728	83.4379	0.07444	83.4379	0.10799	83.4379	0.17291	83.4379	0.26514
146.598	-0.000102946	83.3001	0.04699	83.3001	0.07291	83.3001	0.10566	83.3001	0.17082	83.3001	0.2614
146.529	-0.000162157	83.1622	0.04674	83.1622	0.07141	83.1622	0.10354	83.1622	0.16899	83.1622	0.25693
146.461	-9.98448e-05	83.0244	0.04605	83.0244	0.07023	83.0244	0.10178	83.0244	0.16707	83.0244	0.25202
146.392	2.21541e-05	82.8865	0.04498	82.8865	0.06955	82.8865	0.10044	82.8865	0.1649	82.8865	0.24737
146.323	-0.000184275	82.7487	0.04403	82.7487	0.06912	82.7487	0.0995	82.7487	0.16253	82.7487	0.24356
146.254	-5.85067e-05	82.6109	0.04342	82.6109	0.0685	82.6109	0.09887	82.6109	0.16013	82.6109	0.24062
146.185	-5.79931e-05	82.473	0.04269	82.473	0.06753	82.473	0.09843	82.473	0.15783	82.473	0.23807
146.116	-5.91523e-05	82.3352	0.04154	82.3352	0.0664	82.3352	0.09812	82.3352	0.15561	82.3352	0.23526
146.047	-0.000133267	82.1973	0.04005	82.1973	0.06541	82.1973	0.09786	82.1973	0.15349	82.1973	0.2319
145.978	-0.000122656	82.0595	0.03887	82.0595	0.06465	82.0595	0.09754	82.0595	0.15146	82.0595	0.22814
145.909	-0.000109061	81.9217	0.03817	81.9217	0.064	81.9217	0.09693	81.9217	0.14956	81.9217	0.22449
145.84	-0.000156049	81.7838	0.03774	81.7838	0.06339	81.7838	0.09585	81.7838	0.14756	81.7838	0.22146
145.771	-0.000132226	81.646	0.03716	81.646	0.06272	81.646	0.0943	81.646	0.1453	81.646	0.21919
145.702	-0.000131951	81.5081	0.03647	81.5081	0.06203	81.5081	0.09252	81.5081	0.14273	81.5081	0.21734
145.634	-0.000110179	81.3703	0.03608	81.3703	0.06132	81.3703	0.09079	81.3703	0.14011	81.3703	0.21525
145.565	-0.000115675	81.2325	0.03615	81.2325	0.06071	81.2325	0.08922	81.2325	0.13779	81.2325	0.21241
145.496	6.42794e-07	81.0946	0.03658	81.0946	0.06018	81.0946	0.0877	81.0946	0.136	81.0946	0.20889
145.427	-7.78404e-05	80.9568	0.03659	80.9568	0.05958	80.9568	0.08612	80.9568	0.13462	80.9568	0.2053
145.358	-4.87921e-05	80.8189	0.03599	80.8189	0.05872	80.8189	0.08448	80.8189	0.13347	80.8189	0.20238
145.289	-0.000216508	80.6811	0.03473	80.6811	0.05754	80.6811	0.08291	80.6811	0.13227	80.6811	0.20029
145.22	-0.000150722	80.5433	0.03351	80.5433	0.05616	80.5433	0.0815	80.5433	0.13096	80.5433	0.19853
145.151	-3.53297e-05	80.4054	0.03264	80.4054	0.05494	80.4054	0.08025	80.4054	0.12945	80.4054	0.19636
145.082	-9.84527e-05	80.2676	0.03222	80.2676	0.05408	80.2676	0.07913	80.2676	0.12783	80.2676	0.19342
145.013	-8.35232e-05	80.1297	0.03198	80.1297	0.05375	80.1297	0.07813	80.1297	0.12623	80.1297	0.19002
144.944	-0.000161104	79.9919	0.03144	79.9919	0.05358	79.9919	0.07726	79.9919	0.12479	79.9919	0.18669
144.875	-0.00013261	79.8541	0.0307	79.8541	0.05347	79.8541	0.07656	79.8541	0.12358	79.8541	0.18377
144.806	-2.73617e-05	79.7162	0.02991	79.7162	0.05293	79.7162	0.07602	79.7162	0.12251	79.7162	0.18114
144.738	-0.00010845	79.5784	0.02968	79.5784	0.05214	79.5784	0.07557	79.5784	0.1214	79.5784	0.17856
144.669	1.28966e-06	79.4405	0.02969	79.4405	0.05099	79.4405	0.0751	79.4405	0.12002	79.4405	0.17605
144.6	-2.64167e-05	79.3027	0.02972	79.3027	0.05	79.3027	0.07449	79.3027	0.11835	79.3027	0.1739
144.531	-5.35566e-05	79.1649	0.02937	79.1649	0.04915	79.1649	0.07373	79.1649	0.11656	79.1649	0.17249
144.462	-4.62078e-05	79.027	0.02892	79.027	0.04875	79.027	0.07281	79.027	0.11491	79.027	0.17183
144.393	-0.000108982	78.8892	0.02853	78.8892	0.04841	78.8892	0.07188	78.8892	0.11351	78.8892	0.17153
144.324	-0.00020084	78.7513	0.02825	78.7513	0.04801	78.7513	0.07099	78.7513	0.11223	78.7513	0.1709
144.255	-0.000124355	78.6135	0.0279	78.6135	0.04724	78.6135	0.0702	78.6135	0.11099	78.6135	0.16947
144.186	-0.000102327	78.4756	0.0275	78.4756	0.04631	78.4756	0.06943	78.4756	0.10977	78.4756	0.16723
144.117	-0.000121971	78.3378	0.02714	78.3378	0.04541	78.3378	0.06859	78.3378	0.10859	78.3378	0.16477
144.048	-0.000132906	78.2	0.02688	78.2	0.04472	78.2	0.06756	78.2	0.10743	78.2	0.16282
143.979	-6.18979e-05	78.0621	0.02648	78.0621	0.04423	78.0621	0.06632	78.0621	0.10619	78.0621	0.1616
143.911	-9.02214e-05	77.9243	0.02578	77.9243	0.04396	77.9243	0.06496	77.9243	0.10489	77.9243	0.16069
143.842	-2.17296e-05	77.7864	0.02496	77.7864	0.0439	77.7864	0.06367	77.7864	0.10359	77.7864	0.15929
143.773	-3.96802e-05	77.6486	0.02423	77.6486	0.04391	77.6486	0.06262	77.6486	0.1023	77.6486	0.15696
143.704	-0.000106084	77.5108	0.02397	77.5108	0.04374	77.5108	0.06187	77.5108	0.10098	77.5108	0.15384
143.635	-0.000115164	77.3729	0.02381	77.3729	0.04321	77.3729	0.06134	77.3729	0.09953	77.3729	0.15054
143.566	-0.000104615	77.2351	0.02398	77.2351	0.04236	77.2351	0.06087	77.2351	0.098	77.2351	0.14756
143.497	-0.000167827	77.0972	0.02411	77.0972	0.04142	77.0972	0.06036	77.0972	0.09648	77.0972	0.14507
143.428	-7.49973e-05	76.9594	0.02429	76.9594	0.04062	76.9594	0.05979	76.9594	0.09515	76.9594	0.14297
143.359	-7.48955e-05	76.8216	0.02416	76.8216	0.04002	76.8216	0.0592	76.8216	0.0941	76.8216	0.14112
143.29	-0.000147843	76.6837	0.02354	76.6837	0.03945	76.6837	0.05864	76.6837	0.09332	76.6837	0.13945
143.221	-0.000158252	76.5459	0.02269	76.5459	0.03873	76.5459	0.05814	76.5459	0.09269	76.5459	0.13796
143.152	-0.000124422	76.408	0.02188	76.408	0.03792	76.408	0.05769	76.408	0.09201	76.408	0.13667
143.084	-5.7114e-05	76.2702	0.02155	76.2702	0.0373	76.2702	0.05718	76.2702	0.09111	76.2702	0.13554
143.015	-4.02119e-05	76.1324	0.02168	76.1324	0.03704	76.1324	0.05646	76.1324	0.08988	76.1324	0.13439
142.946	-5.34276e-05	75.9945	0.0219	75.9945	0.03694	75.9945	0.0554	75.9945	0.08841	75.9945	0.13305
142.877	-0.000118018	75.8567	0.02201	75.8567	0.03668	75.8567	0.0541	75.8567	0.08695	75.8567	0.13144
142.808	-0.0001433	75.7188	0.02163	75.7188	0.03622	75.7188	0.05285	75.7188	0.08581	75.7188	0.12977
142.739	-0.000139508	75.581	0.02093	75.581	0.03577	75.581	0.05203	75.581	0.0851	75.581	0.12821
142.67	-0.000127606	75.4432	0.02021	75.4432	0.03551	75.4432	0.05174	75.4432	0.08465	75.4432	0.12679
142.601	-0.000168877	75.3053	0.01959	75.3053	0.03537	75.3053	0.05177	75.3053	0.08418	75.3053	0.12519
142.532	-9.87099e-05	75.1675	0.01932	75.1675	0.03509	75.1675	0.05167	75.1675	0.08345	75.1675	0.12319
142.463	-0.000129997	75.0296	0.01898	75.0296	0.03466	75.0296	0.05118	75.0296	0.08254	75.0296	0.12082
142.394	-0.000152898	74.8918	0.01895	74.8918	0.03413	74.8918	0.05033	74.8918	0.08153	74.8918	0.11863
142.325	-0.000132508	74.7539	0.01889	74.7539	0.03387	74.7539	0.04942	74.7539	0.08059	74.7539	0.11716
142.257	2.95244e-06	74.6161	0.01889	74.6161	0.03389	74.6161	0.04871	74.6161	0.07969	74.6161	0.11666
142.188	-3.86063e-05	74.4783	0.01875	74.4783	0.03393	74.4783	0.04828	74.4783	0.07885	74.4783	0.11674
142.119	2.54771e-05	74.3404	0.01856	74.3404	0.03357	74.3404	0.04797	74.3404	0.07802	74.3404	0.11675
142.05	-5.28065e-05	74.2026	0.01842	74.2026	0.03261	74.2026	0.04757	74.2026	0.07723	74.2026	0.11619
141.981	-0.000118814	74.0647	0.0181	74.0647	0.03158	74.0647	0.04695	74.0647	0.0765	74.0647	0.11526
141.912	-9.02533e-05	73.9269	0.01771	73.9269	0.03085	73.9269	0.04621	73.9269	0.07588	73.9269	0.11445
141.843	-0.000179621	73.7891	0.01734	73.7891	0.03078	73.7891	0.04554	73.7891	0.0754	73.7891	0.11419
141.774	-0.000123784	73.6512	0.01718	73.6512	0.03087	73.6512	0.04507	73.6512	0.07502	73.6512	0.11419
141.705	-0.000166078	73.5134	0.01709	73.5134	0.03087	73.5134	0.04476	73.5134	0.07457	73.5134	0.1137
141.636	-0.000126071	73.3755	0.01694	73.3755	0.03059	73.3755	0.04445	73.3755	0.07388	73.3755	0.11197
141.567	-0.000114332	73.2377	0.01673	73.2377	0.03054	73.2377	0.04395	73.2377	0.07287	73.2377	0.10908
141.498	-7.23161e-06	73.0999	0.01654	73.0999	0.03094	73.0999	0.04323	73.0999	0.0716	73.0999	0.10582
141.429	-4.71709e-05	72.962	0.0164	72.962	0.03177	72.962	0.04241	72.962	0.07028	72.962	0.10336
141.361	-4.42187e-05	72.8242	0.01616	72.8242	0.03237	72.8242	0.04174	72.8242	0.06911	72.8242	0.10233
141.292	-0.000157321	72.6863	0.01602	72.6863	0.03242	72.6863	0.04137	72.6863	0.06815	72.6863	0.1025
141.223	-5.4798e-05	72.5485	0.01605	72.5485	0.03175	72.5485	0.04126	72.5485	0.06738	72.5485	0.10285
141.154	-0.000131951	72.4107	0.01631	72.4107	0.0308	72.4107	0.04118	72.4107	0.06677	72.4107	0.10247
141.085	-8.51973e-05	72.2728	0.01655	72.2728	0.02969	72.2728	0.04089	72.2728	0.06625	72.2728	0.10101
141.016	-0.000118769	72.135	0.01645	72.135	0.02865	72.135	0.04034	72.135	0.0657	72.135	0.09899
140.947	-0.000164271	71.9971	0.01618	71.9971	0.02758	71.9971	0.03966	71.9971	0.06499	71.9971	0.09713
140.878	-0.00012336	71.8593	0.01555	71.8593	0.02662	71.8593	0.03908	71.8593	0.06406	71.8593	0.09588
140.809	-0.000132877	71.7215	0.01518	71.7215	0.02584	71.7215	0.03875	71.7215	0.06308	71.7215	0.09502
140.74	-6.75688e-05	71.5836	0.01492	71.5836	0.02539	71.5836	0.03859	71.5836	0.06227	71.5836	0.09402
140.671	3.26469e-05	71.4458	0.01508	71.4458	0.02529	71.4458	0.03841	71.4458	0.06182	71.4458	0.09242
140.602	-7.768e-05	71.3079	0.01515	71.3079	0.02555	71.3079	0.03805	71.3079	0.06158	71.3079	0.09029
140.534	-2.34075e-05	71.1701	0.01522	71.1701	0.02607	71.1701	0.03753	71.1701	0.06125	71.1701	0.08822
140.465	-4.1354e-05	71.0322	0.01533	71.0322	0.02662	71.0322	0.03701	71.0322	0.06058	71.0322	0.08703
140.396	-8.37494e-05	70.8944	0.01546	70.8944	0.02699	70.8944	0.03665	70.8944	0.05958	70.8944	0.0871
140.327	-0.000109384	70.7566	0.01543	70.7566	0.02693	70.7566	0.03647	70.7566	0.0585	70.7566	0.08804
140.258	-0.000206952	70.6187	0.01506	70.6187	0.02632	70.6187	0.03642	70.6187	0.05769	70.6187	0.0889
140.189	-0.000143364	70.4809	0.01461	70.4809	0.02518	70.4809	0.03637	70.4809	0.05728	70.4809	0.08885
140.12	-0.000150377	70.343	0.01412	70.343	0.02382	70.343	0.03623	70.343	0.05718	70.343	0.0877
140.051	-9.39803e-05	70.2052	0.01355	70.2052	0.02282	70.2052	0.03596	70.2052	0.05702	70.2052	0.08592
139.982	-0.000108107	70.0674	0.01296	70.0674	0.02259	70.0674	0.03552	70.0674	0.0566	70.0674	0.08421
139.913	-0.00013258	69.9295	0.01251	69.9295	0.02307	69.9295	0.03493	69.9295	0.05592	69.9295	0.08291
139.844	3.47138e-06	69.7917	0.01233	69.7917	0.02389	69.7917	0.03421	69.7917	0.05525	69.7917	0.08202
139.775	-6.73699e-05	69.6538	0.01233	69.6538	0.02459	69.6538	0.03349	69.6538	0.05479	69.6538	0.08117
139.707	-5.66067e-05	69.516	0.01225	69.516	0.02497	69.516	0.03294	69.516	0.0545	69.516	0.08009
139.638	-4.21462e-05	69.3782	0.01228	69.3782	0.02494	69.3782	0.03268	69.3782	0.0542	69.3782	0.07865
139.569	-0.000123819	69.2403	0.01212	69.2403	0.02444	69.2403	0.03271	69.2403	0.05371	69.2403	0.07703
139.5	-7.28435e-05	69.1025	0.0121	69.1025	0.02358	69.1025	0.03286	69.1025	0.05303	69.1025	0.07541
139.431	-0.000189565	68.9646	0.01185	68.9646	0.02256	68.9646	0.03288	68.9646	0.05225	68.9646	0.07395
139.362	-0.000184576	68.8268	0.01187	68.8268	0.02176	68.8268	0.03263	68.8268	0.05159	68.8268	0.07267
139.293	-0.000175348	68.689	0.0118	68.689	0.02126	68.689	0.03212	68.689	0.05113	68.689	0.07157
139.224	-0.000111969	68.5511	0.01183	68.5511	0.02108	68.5511	0.03146	68.5511	0.05089	68.5511	0.07075
139.155	-0.000149866	68.4133	0.01149	68.4133	0.02094	68.4133	0.0308	68.4133	0.05078	68.4133	0.07035
139.086	-7.37159e-05	68.2754	0.01106	68.2754	0.02072	68.2754	0.03024	68.2754	0.05071	68.2754	0.07053
139.017	-0.000125165	68.1376	0.0104	68.1376	0.02032	68.1376	0.02987	68.1376	0.05067	68.1376	0.07127
138.948	-7.57958e-05	67.9998	0.00998	67.9998	0.01988	67.9998	0.02971	67.9998	0.05053	67.9998	0.07235
138.88	-5.2924e-05	67.8619	0.0097	67.8619	0.01944	67.8619	0.0298	67.8619	0.05023	67.8619	0.07332
138.811	-7.08629e-05	67.7241	0.00983	67.7241	0.01908	67.7241	0.03013	67.7241	0.04968	67.7241	0.07383
138.742	-7.79243e-05	67.5862	0.01013	67.5862	0.01887	67.5862	0.03056	67.5862	0.049	67.5862	0.07371
138.673	-3.46404e-05	67.4484	0.01075	67.4484	0.01885	67.4484	0.03083	67.4484	0.0483	67.4484	0.07314
138.604	-0.000133296	67.3106	0.01132	67.3106	0.01901	67.3106	0.03067	67.3106	0.04771	67.3106	0.07243
138.535	-0.000170956	67.1727	0.01155	67.1727	0.01904	67.1727	0.02998	67.1727	0.04727	67.1727	0.07169
138.466	-0.000147404	67.0349	0.01127	67.0349	0.01885	67.0349	0.02893	67.0349	0.04697	67.0349	0.07076
138.397	-0.000108324	66.897	0.01081	66.897	0.01838	66.897	0.0278	66.897	0.04675	66.897	0.06934
138.328	-7.5204e-05	66.7592	0.01047	66.7592	0.01787	66.7592	0.02687	66.7592	0.04646	66.7592	0.06746
138.259	-9.22317e-05	66.6214	0.01021	66.6214	0.01748	66.6214	0.02623	66.6214	0.04604	66.6214	0.06556
138.19	-9.32421e-05	66.4835	0.00999	66.4835	0.01724	66.4835	0.0259	66.4835	0.04544	66.4835	0.06421
138.121	-0.000105846	66.3457	0.00986	66.3457	0.01725	66.3457	0.02587	66.3457	0.04476	66.3457	0.06373
138.053	-2.42618e-05	66.2078	0.00996	66.2078	0.0175	66.2078	0.02612	66.2078	0.04402	66.2078	0.06388
137.984	2.81377e-06	66.07	0.01001	66.07	0.0181	66.07	0.02651	66.07	0.0434	66.07	0.06405
137.915	-0.00011116	65.9321	0.00983	65.9321	0.01873	65.9321	0.02681	65.9321	0.04286	65.9321	0.06356
137.846	-8.90571e-05	65.7943	0.00953	65.7943	0.0193	65.7943	0.02676	65.7943	0.04232	65.7943	0.06216
137.777	-8.05359e-05	65.6565	0.00923	65.6565	0.01955	65.6565	0.02621	65.6565	0.04149	65.6565	0.06013
137.708	-0.000135551	65.5186	0.00891	65.5186	0.01962	65.5186	0.02522	65.5186	0.04036	65.5186	0.05816
137.639	-0.000223944	65.3808	0.0085	65.3808	0.01932	65.3808	0.02412	65.3808	0.03908	65.3808	0.05679
137.57	-0.000146546	65.2429	0.00803	65.2429	0.01875	65.2429	0.02329	65.2429	0.03807	65.2429	0.05623
137.501	-0.00014372	65.1051	0.00786	65.1051	0.01789	65.1051	0.023	65.1051	0.03764	65.1051	0.05628
137.432	-3.77127e-05	64.9673	0.00794	64.9673	0.01702	64.9673	0.0232	64.9673	0.03789	64.9673	0.05678
137.363	-6.38042e-06	64.8294	0.00835	64.8294	0.01627	64.8294	0.02368	64.8294	0.03859	64.8294	0.05762
137.294	-1.83553e-05	64.6916	0.00855	64.6916	0.01575	64.6916	0.02418	64.6916	0.03938	64.6916	0.05868
137.225	-8.72309e-05	64.5537	0.00855	64.5537	0.01551	64.5537	0.02461	64.5537	0.03994	64.5537	0.05959
137.157	-0.000141236	64.4159	0.00837	64.4159	0.01542	64.4159	0.02491	64.4159	0.04017	64.4159	0.05987
137.088	-0.000135743	64.278	0.00839	64.278	0.01551	64.278	0.02499	64.278	0.04007	64.278	0.05921
137.019	-6.79369e-05	64.1402	0.00858	64.1402	0.01577	64.1402	0.02475	64.1402	0.03972	64.1402	0.05766
136.95	-8.51617e-05	64.0024	0.00869	64.0024	0.0165	64.0024	0.02419	64.0024	0.03915	64.0024	0.05571
136.881	-0.000113475	63.8645	0.00859	63.8645	0.01736	63.8645	0.02337	63.8645	0.03858	63.8645	0.054
136.812	-0.000142738	63.7267	0.00845	63.7267	0.01794	63.7267	0.02244	63.7267	0.03811	63.7267	0.053
136.743	-0.00019583	63.5889	0.00831	63.5889	0.01792	63.5889	0.02154	63.5889	0.0378	63.5889	0.0527
136.674	-0.000175505	63.451	0.00826	63.451	0.0175	63.451	0.02085	63.451	0.03748	63.451	0.05275
136.605	-2.8279e-05	63.3132	0.00806	63.3132	0.01713	63.3132	0.02047	63.3132	0.03705	63.3132	0.05276
136.536	-0.000136787	63.1753	0.00794	63.1753	0.01672	63.1753	0.02036	63.1753	0.03648	63.1753	0.05258
136.467	-4.03569e-05	63.0375	0.00764	63.0375	0.01616	63.0375	0.02035	63.0375	0.03592	63.0375	0.05229
136.398	-0.000123332	62.8996	0.00727	62.8996	0.01529	62.8996	0.02028	62.8996	0.03546	62.8996	0.05204
136.33	-2.19457e-05	62.7618	0.00676	62.7618	0.01455	62.7618	0.02017	62.7618	0.03516	62.7618	0.05183
136.261	-3.98335e-05	62.624	0.00652	62.624	0.01418	62.624	0.02016	62.624	0.03493	62.624	0.05158
136.192	-0.000192555	62.4861	0.00672	62.4861	0.01424	62.4861	0.02029	62.4861	0.0347	62.4861	0.05125
136.123	-0.00020608	62.3483	0.0072	62.3483	0.01451	62.3483	0.02037	62.3483	0.03439	62.3483	0.05088
136.054	-0.000158684	62.2104	0.00742	62.2104	0.01482	62.2104	0.02022	62.2104	0.03406	62.2104	0.05052
135.985	-0.000139482	62.0726	0.00737	62.0726	0.0152	62.0726	0.01982	62.0726	0.03366	62.0726	0.05008
135.916	-0.000168708	61.9348	0.00703	61.9348	0.01554	61.9348	0.01934	61.9348	0.03323	61.9348	0.04957
135.847	-7.56903e-05	61.7969	0.00681	61.7969	0.01566	61.7969	0.01896	61.7969	0.03281	61.7969	0.04905
135.778	-2.15131e-05	61.6591	0.00636	61.6591	0.01537	61.6591	0.01869	61.6591	0.03256	61.6591	0.0486
135.709	-9.54126e-05	61.5212	0.00603	61.5212	0.01476	61.5212	0.01845	61.5212	0.03249	61.5212	0.04806
135.64	3.18164e-05	61.3834	0.00563	61.3834	0.01408	61.3834	0.0182	61.3834	0.03272	61.3834	0.04724
135.571	-5.18367e-05	61.2456	0.00557	61.2456	0.01355	61.2456	0.01806	61.2456	0.03313	61.2456	0.04616
135.503	-0.000113348	61.1077	0.00573	61.1077	0.01331	61.1077	0.0182	61.1077	0.03369	61.1077	0.0451
135.434	-6.56e-05	60.9699	0.00618	60.9699	0.01323	60.9699	0.01863	60.9699	0.03406	60.9699	0.04429
135.365	-7.06284e-05	60.832	0.00664	60.832	0.01317	60.832	0.01915	60.832	0.03406	60.832	0.04368
135.296	-0.000145415	60.6942	0.00671	60.6942	0.01297	60.6942	0.01948	60.6942	0.03351	60.6942	0.04311
135.227	-0.000168461	60.5564	0.00648	60.5564	0.0128	60.5564	0.01943	60.5564	0.0326	60.5564	0.0427
135.158	-0.000163288	60.4185	0.00603	60.4185	0.01283	60.4185	0.01898	60.4185	0.03155	60.4185	0.04282
135.089	-0.000167965	60.2807	0.00586	60.2807	0.01308	60.2807	0.01829	60.2807	0.03069	60.2807	0.04371
135.02	-7.60557e-05	60.1428	0.00588	60.1428	0.01334	60.1428	0.01754	60.1428	0.03012	60.1428	0.04514
134.951	-3.85172e-05	60.005	0.00637	60.005	0.0133	60.005	0.01696	60.005	0.02985	60.005	0.04631
134.882	-7.44296e-05	59.8672	0.00691	59.8672	0.01298	59.8672	0.01664	59.8672	0.02964	59.8672	0.0465
134.813	-8.94087e-05	59.7293	0.00746	59.7293	0.01254	59.7293	0.01661	59.7293	0.02926	59.7293	0.04547
134.744	-5.05327e-05	59.5915	0.00746	59.5915	0.01229	59.5915	0.01676	59.5915	0.02866	59.5915	0.0438
134.676	-7.05544e-05	59.4536	0.0072	59.4536	0.01229	59.4536	0.01692	59.4536	0.02808	59.4536	0.04228
134.607	-7.79644e-05	59.3158	0.0065	59.3158	0.01254	59.3158	0.01689	59.3158	0.02783	59.3158	0.04139
134.538	-0.000217522	59.1779	0.00591	59.1779	0.01286	59.1779	0.01661	59.1779	0.02802	59.1779	0.04104
134.469	-0.000134743	59.0401	0.00523	59.0401	0.01308	59.0401	0.0162	59.0401	0.02848	59.0401	0.04087
134.4	-0.000148146	58.9023	0.00516	58.9023	0.01303	58.9023	0.0159	58.9023	0.02891	58.9023	0.04069
134.331	-0.000229095	58.7644	0.00545	58.7644	0.01273	58.7644	0.01581	58.7644	0.02913	58.7644	0.04069
134.262	-0.000152764	58.6266	0.0061	58.6266	0.01237	58.6266	0.01586	58.6266	0.02905	58.6266	0.0411
134.193	-8.48736e-05	58.4887	0.00645	58.4887	0.01219	58.4887	0.01588	58.4887	0.02875	58.4887	0.04191
134.124	-8.54965e-05	58.3509	0.00645	58.3509	0.01216	58.3509	0.01577	58.3509	0.02824	58.3509	0.04277
134.055	-7.20077e-05	58.2131	0.0063	58.2131	0.0122	58.2131	0.01549	58.2131	0.02753	58.2131	0.04327
133.986	-6.15885e-05	58.0752	0.00609	58.0752	0.01217	58.0752	0.01506	58.0752	0.02665	58.0752	0.04311
133.917	-8.02895e-05	57.9374	0.00591	57.9374	0.01219	57.9374	0.01449	57.9374	0.02578	57.9374	0.04227
133.849	-7.17876e-05	57.7995	0.00559	57.7995	0.01219	57.7995	0.01382	57.7995	0.02526	57.7995	0.04089
133.78	-0.000137752	57.6617	0.00542	57.6617	0.01214	57.6617	0.01321	57.6617	0.02525	57.6617	0.03938
133.711	-9.76596e-05	57.5239	0.0053	57.5239	0.01177	57.5239	0.01283	57.5239	0.02555	57.5239	0.0382
133.642	-0.000148058	57.386	0.00535	57.386	0.01118	57.386	0.01279	57.386	0.02567	57.386	0.03772
133.573	-0.000182765	57.2482	0.00541	57.2482	0.01029	57.2482	0.01301	57.2482	0.02538	57.2482	0.03794
133.504	-0.000244435	57.1103	0.00556	57.1103	0.00955	57.1103	0.01326	57.1103	0.0248	57.1103	0.03853
133.435	-0.000108451	56.9725	0.00572	56.9725	0.00906	56.9725	0.0133	56.9725	0.02438	56.9725	0.03905
133.366	-2.92807e-05	56.8347	0.00577	56.8347	0.00932	56.8347	0.01302	56.8347	0.02434	56.8347	0.03918
133.297	-0.000142106	56.6968	0.00573	56.6968	0.00989	56.6968	0.01258	56.6968	0.02469	56.6968	0.03877
133.228	-0.000119396	56.559	0.00552	56.559	0.0105	56.559	0.01224	56.559	0.0252	56.559	0.03785
133.159	-0.000133831	56.4211	0.00549	56.4211	0.01049	56.4211	0.01226	56.4211	0.02573	56.4211	0.03662
133.09	-2.10862e-05	56.2833	0.00539	56.2833	0.01003	56.2833	0.01263	56.2833	0.02612	56.2833	0.03542
133.021	-6.21407e-05	56.1454	0.00528	56.1454	0.00924	56.1454	0.0131	56.1454	0.02638	56.1454	0.03467
132.953	-9.20793e-05	56.0076	0.0048	56.0076	0.00857	56.0076	0.01336	56.0076	0.02646	56.0076	0.03466
132.884	-0.000109746	55.8698	0.00452	55.8698	0.00817	55.8698	0.01323	55.8698	0.0263	55.8698	0.03544
132.815	-8.00014e-05	55.7319	0.00433	55.7319	0.00821	55.7319	0.01284	55.7319	0.02587	55.7319	0.03674
132.746	-0.000195211	55.5941	0.00473	55.5941	0.00846	55.5941	0.01246	55.5941	0.02528	55.5941	0.03805
132.677	-0.000172007	55.4562	0.00517	55.4562	0.00871	55.4562	0.01224	55.4562	0.02475	55.4562	0.0388
132.608	-0.000112179	55.3184	0.00587	55.3184	0.00888	55.3184	0.01215	55.3184	0.02444	55.3184	0.03875
132.539	-0.000142885	55.1806	0.006	55.1806	0.00906	55.1806	0.01203	55.1806	0.02424	55.1806	0.03804
132.47	-0.000170062	55.0427	0.00588	55.0427	0.00924	55.0427	0.01184	55.0427	0.02396	55.0427	0.03729
132.401	-2.5134e-05	54.9049	0.00539	54.9049	0.00922	54.9049	0.01163	54.9049	0.02349	54.9049	0.0371
132.332	-5.28539e-05	54.767	0.00513	54.767	0.00906	54.767	0.01161	54.767	0.02292	54.767	0.03779
132.263	-4.90877e-05	54.6292	0.00491	54.6292	0.00906	54.6292	0.01181	54.6292	0.02241	54.6292	0.03916
132.194	-0.000121029	54.4914	0.00468	54.4914	0.00941	54.4914	0.0121	54.4914	0.02201	54.4914	0.04078
132.126	-0.000154923	54.3535	0.00456	54.3535	0.00999	54.3535	0.01222	54.3535	0.02163	54.3535	0.04221
132.057	-8.53991e-05	54.2157	0.00459	54.2157	0.01037	54.2157	0.01203	54.2157	0.02115	54.2157	0.04334
131.988	-9.3214e-05	54.0778	0.00491	54.0778	0.01047	54.0778	0.01162	54.0778	0.02065	54.0778	0.04428
131.919	-0.000202047	53.94	0.00503	53.94	0.01022	53.94	0.01123	53.94	0.02022	53.94	0.04535
131.85	-0.000172428	53.8022	0.00497	53.8022	0.00978	53.8022	0.01107	53.8022	0.01998	53.8022	0.04666
131.781	-0.000144702	53.6643	0.00455	53.6643	0.0093	53.6643	0.01119	53.6643	0.0199	53.6643	0.04805
131.712	-0.000139602	53.5265	0.00413	53.5265	0.00905	53.5265	0.01147	53.5265	0.02	53.5265	0.04899
131.643	-0.000108246	53.3886	0.00379	53.3886	0.00915	53.3886	0.01172	53.3886	0.02032	53.3886	0.04905
131.574	-5.63235e-05	53.2508	0.00368	53.2508	0.00938	53.2508	0.0118	53.2508	0.02083	53.2508	0.04816
131.505	-0.000150361	53.113	0.00368	53.113	0.00955	53.113	0.0117	53.113	0.0213	53.113	0.0467
131.436	3.46849e-05	52.9751	0.00372	52.9751	0.00942	52.9751	0.01149	52.9751	0.02151	52.9751	0.04509
131.367	-7.87062e-05	52.8373	0.00403	52.8373	0.00915	52.8373	0.01131	52.8373	0.02134	52.8373	0.04355
131.299	-0.000186408	52.6994	0.0045	52.6994	0.00877	52.6994	0.01114	52.6994	0.02098	52.6994	0.04205
131.23	-0.000164931	52.5616	0.00509	52.5616	0.00862	52.5616	0.01087	52.5616	0.02059	52.5616	0.04062
131.161	-5.58242e-05	52.4237	0.00513	52.4237	0.00852	52.4237	0.01042	52.4237	0.02033	52.4237	0.03945
131.092	-0.000264169	52.2859	0.00467	52.2859	0.0086	52.2859	0.00984	52.2859	0.02013	52.2859	0.0387
131.023	-0.000194505	52.1481	0.00368	52.1481	0.00858	52.1481	0.00929	52.1481	0.01996	52.1481	0.03833
130.954	-0.000200871	52.0102	0.00291	52.0102	0.00866	52.0102	0.00891	52.0102	0.01969	52.0102	0.03789
130.885	-6.17063e-05	51.8724	0.00268	51.8724	0.00864	51.8724	0.00881	51.8724	0.01922	51.8724	0.03699
130.816	-0.000147814	51.7345	0.00341	51.7345	0.00867	51.7345	0.00897	51.7345	0.0185	51.7345	0.03542
130.747	-1.28673e-05	51.5967	0.00448	51.5967	0.0085	51.5967	0.00935	51.5967	0.01759	51.5967	0.03354
130.678	-8.96261e-06	51.4589	0.00531	51.4589	0.00842	51.4589	0.0098	51.4589	0.01668	51.4589	0.03178
130.609	-5.36399e-05	51.321	0.00525	51.321	0.00839	51.321	0.0102	51.321	0.01593	51.321	0.03047
130.54	-0.000102696	51.1832	0.0047	51.1832	0.00857	51.1832	0.01041	51.1832	0.01552	51.1832	0.02948
130.471	-0.000165088	51.0453	0.00416	51.0453	0.00874	51.0453	0.0104	51.0453	0.0155	51.0453	0.0287
130.403	-0.000116339	50.9075	0.00409	50.9075	0.00877	50.9075	0.01016	50.9075	0.01589	50.9075	0.028
130.334	-0.000205318	50.7697	0.00419	50.7697	0.00862	50.7697	0.00979	50.7697	0.01655	50.7697	0.02758
130.265	-0.000167838	50.6318	0.00424	50.6318	0.00842	50.6318	0.00941	50.6318	0.01734	50.6318	0.02747
130.196	-0.000175467	50.494	0.00394	50.494	0.00826	50.494	0.00915	50.494	0.01807	50.494	0.02763
130.127	-0.000148036	50.3561	0.00367	50.3561	0.00804	50.3561	0.00908	50.3561	0.01862	50.3561	0.02787
130.058	-9.3187e-05	50.2183	0.00364	50.2183	0.00778	50.2183	0.0092	50.2183	0.01892	50.2183	0.02813
129.989	-0.000138603	50.0805	0.00404	50.0805	0.00765	50.0805	0.00948	50.0805	0.01899	50.0805	0.02839
129.92	-2.23032e-05	49.9426	0.0043	49.9426	0.00789	49.9426	0.00985	49.9426	0.01889	49.9426	0.0287
129.851	9.86491e-06	49.8048	0.00413	49.8048	0.0085	49.8048	0.01019	49.8048	0.01879	49.8048	0.029
129.782	-3.56583e-05	49.6669	0.00374	49.6669	0.00909	49.6669	0.01032	49.6669	0.01875	49.6669	0.02919
129.713	-4.51278e-05	49.5291	0.00367	49.5291	0.00925	49.5291	0.01008	49.5291	0.01882	49.5291	0.02903
129.644	-0.000134174	49.3913	0.00387	49.3913	0.00887	49.3913	0.00943	49.3913	0.01882	49.3913	0.02829
129.576	-0.000165503	49.2534	0.00385	49.2534	0.00824	49.2534	0.00851	49.2534	0.0186	49.2534	0.0271
129.507	-0.000204008	49.1156	0.00338	49.1156	0.00785	49.1156	0.00764	49.1156	0.01808	49.1156	0.02594
129.438	-0.000174302	48.9777	0.00296	48.9777	0.00781	48.9777	0.00712	48.9777	0.01736	48.9777	0.02528
129.369	-0.000212997	48.8399	0.00299	48.8399	0.00792	48.8399	0.00708	48.8399	0.01661	48.8399	0.02498
129.3	-0.000135773	48.702	0.00336	48.702	0.00778	48.702	0.0074	48.702	0.01593	48.702	0.02444
129.231	-0.000108598	48.5642	0.00374	48.5642	0.00754	48.5642	0.00784	48.5642	0.01541	48.5642	0.02321
129.162	-4.757e-05	48.4264	0.00392	48.4264	0.00734	48.4264	0.00819	48.4264	0.01511	48.4264	0.02162
129.093	-4.01738e-05	48.2885	0.00417	48.2885	0.00734	48.2885	0.0084	48.2885	0.01514	48.2885	0.02053
129.024	-7.34147e-05	48.1507	0.00433	48.1507	0.00714	48.1507	0.00847	48.1507	0.01545	48.1507	0.02064
128.955	-7.24845e-05	48.0129	0.0044	48.0129	0.00679	48.0129	0.00844	48.0129	0.01586	48.0129	0.02183
128.886	-0.000106299	47.875	0.00411	47.875	0.00645	47.875	0.00829	47.875	0.01616	47.875	0.02343
128.817	-0.000220868	47.7372	0.00381	47.7372	0.0065	47.7372	0.00805	47.7372	0.01623	47.7372	0.02462
128.749	-0.000102123	47.5993	0.00362	47.5993	0.00676	47.5993	0.00778	47.5993	0.01621	47.5993	0.02511
128.68	-0.000136707	47.4615	0.00343	47.4615	0.0069	47.4615	0.00758	47.4615	0.01626	47.4615	0.02494
128.611	-0.00024354	47.3237	0.00321	47.3237	0.00661	47.3237	0.00746	47.3237	0.01647	47.3237	0.02441
128.542	-9.4452e-05	47.1858	0.00265	47.1858	0.00591	47.1858	0.00739	47.1858	0.01661	47.1858	0.02361
128.473	-0.000126957	47.048	0.00227	47.048	0.00518	47.048	0.00727	47.048	0.01633	47.048	0.02262
128.404	-0.000158098	46.9101	0.00194	46.9101	0.00497	46.9101	0.00704	46.9101	0.01538	46.9101	0.02153
128.335	-0.000107894	46.7723	0.00229	46.7723	0.00557	46.7723	0.00674	46.7723	0.01399	46.7723	0.02051
128.266	-3.64708e-06	46.6344	0.00276	46.6344	0.00676	46.6344	0.00651	46.6344	0.01263	46.6344	0.01974
128.197	-7.36442e-05	46.4966	0.00356	46.4966	0.00781	46.4966	0.00651	46.4966	0.01187	46.4966	0.01927
128.128	-8.23059e-05	46.3588	0.00387	46.3588	0.0082	46.3588	0.00683	46.3588	0.01191	46.3588	0.01908
128.059	-7.71891e-05	46.2209	0.00388	46.2209	0.00784	46.2209	0.00737	46.2209	0.01263	46.2209	0.01902
127.99	-0.000119749	46.0831	0.00329	46.0831	0.00724	46.0831	0.00788	46.0831	0.0137	46.0831	0.01906
127.922	-0.0002151	45.9452	0.00269	45.9452	0.00692	45.9452	0.00812	45.9452	0.01479	45.9452	0.01912
127.853	-0.000236769	45.8074	0.00234	45.8074	0.0071	45.8074	0.0079	45.8074	0.01579	45.8074	0.01929
127.784	-0.000151707	45.6696	0.00254	45.6696	0.00749	45.6696	0.00725	45.6696	0.01658	45.6696	0.01965
127.715	-0.000164113	45.5317	0.00295	45.5317	0.0077	45.5317	0.00641	45.5317	0.01702	45.5317	0.02027
127.646	-0.000123576	45.3939	0.00329	45.3939	0.00749	45.3939	0.00573	45.3939	0.01689	45.3939	0.02107
127.577	-0.000199243	45.256	0.00323	45.256	0.00695	45.256	0.00542	45.256	0.01619	45.256	0.02194
127.508	-5.59003e-05	45.1182	0.00302	45.1182	0.00627	45.1182	0.00543	45.1182	0.01515	45.1182	0.02266
127.439	-7.79966e-05	44.9804	0.00281	44.9804	0.0056	44.9804	0.0055	44.9804	0.01423	44.9804	0.02301
127.37	-3.75576e-05	44.8425	0.00279	44.8425	0.00505	44.8425	0.00542	44.8425	0.01378	44.8425	0.0228
127.301	-0.000115832	44.7047	0.00286	44.7047	0.00465	44.7047	0.00522	44.7047	0.01395	44.7047	0.02204
127.232	-0.000119938	44.5668	0.00271	44.5668	0.00446	44.5668	0.00509	44.5668	0.01452	44.5668	0.02088
127.163	-0.000206981	44.429	0.0026	44.429	0.00448	44.429	0.00521	44.429	0.0151	44.429	0.01964
127.095	-0.000194478	44.2912	0.00228	44.2912	0.0049	44.2912	0.00561	44.2912	0.01526	44.2912	0.01855
127.026	-0.000150178	44.1533	0.00211	44.1533	0.00553	44.1533	0.00611	44.1533	0.01493	44.1533	0.0178
126.957	-0.000205671	44.0155	0.00166	44.0155	0.00618	44.0155	0.00653	44.0155	0.01427	44.0155	0.01748
126.888	-0.000164811	43.8776	0.00145	43.8776	0.00631	43.8776	0.00679	43.8776	0.01352	43.8776	0.01757
126.819	-7.50148e-05	43.7398	0.00151	43.7398	0.00597	43.7398	0.00697	43.7398	0.01286	43.7398	0.01787
126.75	-0.000101686	43.602	0.00184	43.602	0.00534	43.602	0.00717	43.602	0.01237	43.602	0.01798
126.681	-0.000148307	43.4641	0.0022	43.4641	0.00493	43.4641	0.00744	43.4641	0.01209	43.4641	0.01754
126.612	-6.74602e-05	43.3263	0.00232	43.3263	0.00491	43.3263	0.00769	43.3263	0.01193	43.3263	0.01644
126.543	-4.31987e-06	43.1884	0.00263	43.1884	0.00515	43.1884	0.00775	43.1884	0.01174	43.1884	0.01496
126.474	-0.000131662	43.0506	0.00286	43.0506	0.00535	43.0506	0.00758	43.0506	0.01136	43.0506	0.01367
126.405	-5.25667e-05	42.9128	0.00314	42.9128	0.00524	42.9128	0.00725	42.9128	0.01088	42.9128	0.01321
126.336	-0.00017622	42.7749	0.00294	42.7749	0.00484	42.7749	0.00693	42.7749	0.01043	42.7749	0.01393
126.267	-0.000163249	42.6371	0.00253	42.6371	0.00433	42.6371	0.00677	42.6371	0.01022	42.6371	0.01552
126.199	-0.000242429	42.4992	0.00194	42.4992	0.00389	42.4992	0.00682	42.4992	0.01016	42.4992	0.01718
126.13	-0.000278374	42.3614	0.0015	42.3614	0.0037	42.3614	0.00705	42.3614	0.01021	42.3614	0.01817
126.061	-0.000196502	42.2235	0.00117	42.2235	0.0037	42.2235	0.00734	42.2235	0.01017	42.2235	0.01824
125.992	-8.10467e-05	42.0857	0.00109	42.0857	0.00396	42.0857	0.00753	42.0857	0.01009	42.0857	0.01769
125.923	-9.38734e-05	41.9479	0.000932068	41.9479	0.00427	41.9479	0.00746	41.9479	0.00987	41.9479	0.01696
125.854	-8.10624e-05	41.81	0.000901095	41.81	0.00458	41.81	0.00702	41.81	0.0096	41.81	0.0164
125.785	-7.40198e-05	41.6722	0.000602646	41.6722	0.00478	41.6722	0.00628	41.6722	0.0092	41.6722	0.01618
125.716	-3.49295e-05	41.5343	0.000623235	41.5343	0.00491	41.5343	0.00552	41.5343	0.00878	41.5343	0.01644
125.647	-8.47925e-05	41.3965	0.000541299	41.3965	0.00507	41.3965	0.00502	41.3965	0.00842	41.3965	0.01714
125.578	-0.00012483	41.2587	0.000741551	41.2587	0.00525	41.2587	0.00494	41.2587	0.00833	41.2587	0.01797
125.509	-0.000135438	41.1208	0.000646039	41.1208	0.0054	41.1208	0.00517	41.1208	0.00864	41.1208	0.01837
125.44	-0.000169334	40.983	0.000541755	40.983	0.00525	40.983	0.00544	40.983	0.0093	40.983	0.01793
125.372	-0.000262422	40.8451	0.00038479	40.8451	0.00493	40.8451	0.00556	40.8451	0.01001	40.8451	0.01671
125.303	-0.00016352	40.7073	0.000403959	40.7073	0.00448	40.7073	0.00548	40.7073	0.01048	40.7073	0.01521
125.234	-0.000162189	40.5695	0.000617311	40.5695	0.00437	40.5695	0.00533	40.5695	0.01055	40.5695	0.01404
125.165	-0.000150471	40.4316	0.000743288	40.4316	0.00449	40.4316	0.00522	40.4316	0.01037	40.4316	0.01341
125.096	-8.60708e-05	40.2938	0.000858418	40.2938	0.00482	40.2938	0.00517	40.2938	0.01017	40.2938	0.01308
125.027	-6.4375e-05	40.1559	0.000784591	40.1559	0.0049	40.1559	0.00511	40.1559	0.0101	40.1559	0.01258
124.958	-3.45806e-05	40.0181	0.000728397	40.0181	0.00472	40.0181	0.005	40.0181	0.01015	40.0181	0.01175
124.889	-7.41155e-05	39.8802	0.000774385	39.8802	0.00431	39.8802	0.00486	39.8802	0.0102	39.8802	0.01098
124.82	-0.000121073	39.7424	0.00112	39.7424	0.00398	39.7424	0.00484	39.7424	0.01016	39.7424	0.01083
124.751	-6.65751e-05	39.6046	0.00173	39.6046	0.00394	39.6046	0.00502	39.6046	0.00996	39.6046	0.01155
124.682	-0.000173724	39.4667	0.00216	39.4667	0.0042	39.4667	0.00539	39.4667	0.00974	39.4667	0.01277
124.613	-0.00015905	39.3289	0.00233	39.3289	0.00458	39.3289	0.0058	39.3289	0.00949	39.3289	0.01391
124.545	-0.000294882	39.191	0.00214	39.191	0.00479	39.191	0.00606	39.191	0.00928	39.191	0.01453
124.476	-0.000234252	39.0532	0.00202	39.0532	0.00473	39.0532	0.00598	39.0532	0.0089	39.0532	0.01463
124.407	-0.000254479	38.9154	0.00177	38.9154	0.00451	38.9154	0.00554	38.9154	0.00837	38.9154	0.01444
124.338	-9.3132e-05	38.7775	0.00164	38.7775	0.00438	38.7775	0.00486	38.7775	0.00771	38.7775	0.01425
124.269	1.18752e-05	38.6397	0.00148	38.6397	0.00454	38.6397	0.00418	38.6397	0.00715	38.6397	0.01428
124.2	-6.3414e-05	38.5018	0.00166	38.5018	0.00484	38.5018	0.00376	38.5018	0.00684	38.5018	0.01458
124.131	-0.000129716	38.364	0.00177	38.364	0.00502	38.364	0.00371	38.364	0.00687	38.364	0.01498
124.062	-0.000136483	38.2262	0.00194	38.2262	0.00485	38.2262	0.00395	38.2262	0.00716	38.2262	0.01515
123.993	-4.05922e-05	38.0883	0.00191	38.0883	0.00448	38.0883	0.00421	38.0883	0.00768	38.0883	0.01485
123.924	-0.000166902	37.9505	0.00192	37.9505	0.0042	37.9505	0.0043	37.9505	0.00831	37.9505	0.01408
123.855	-0.000264913	37.8126	0.00192	37.8126	0.00427	37.8126	0.00415	37.8126	0.00898	37.8126	0.01308
123.786	-0.000239436	37.6748	0.00189	37.6748	0.00459	37.6748	0.00388	37.6748	0.00953	37.6748	0.01208
123.718	-0.000163294	37.537	0.00201	37.537	0.00493	37.537	0.00364	37.537	0.00991	37.537	0.01125
123.649	-0.000237425	37.3991	0.00192	37.3991	0.00502	37.3991	0.00351	37.3991	0.01006	37.3991	0.01056
123.58	-0.000214271	37.2613	0.00172	37.2613	0.00478	37.2613	0.00344	37.2613	0.00999	37.2613	0.01005
123.511	-0.00019136	37.1234	0.00115	37.1234	0.00433	37.1234	0.00334	37.1234	0.00966	37.1234	0.00977
123.442	-9.46391e-05	36.9856	0.000846111	36.9856	0.00394	36.9856	0.00317	36.9856	0.00911	36.9856	0.00994
123.373	-9.15682e-05	36.8478	0.000809348	36.8478	0.00372	36.8478	0.00299	36.8478	0.00856	36.8478	0.0107
123.304	-6.4687e-05	36.7099	0.00119	36.7099	0.00374	36.7099	0.00288	36.7099	0.00831	36.7099	0.01198
123.235	-5.59789e-05	36.5721	0.0015	36.5721	0.00395	36.5721	0.00285	36.5721	0.00846	36.5721	0.01338
123.166	-0.000114564	36.4342	0.0016	36.4342	0.00425	36.4342	0.0029	36.4342	0.00879	36.4342	0.0142
123.097	-0.00014576	36.2964	0.00118	36.2964	0.00443	36.2964	0.00303	36.2964	0.00893	36.2964	0.01386
123.028	-0.000188857	36.1585	0.000660611	36.1585	0.00433	36.1585	0.00331	36.1585	0.00865	36.1585	0.01224
122.959	-0.000249701	36.0207	0.000216718	36.0207	0.00404	36.0207	0.00375	36.0207	0.00802	36.0207	0.01004
122.891	-0.000250561	35.8829	0.000337865	35.8829	0.00366	35.8829	0.00432	35.8829	0.00728	35.8829	0.00837
122.822	-0.000302005	35.745	0.000692044	35.745	0.00334	35.745	0.00486	35.745	0.00665	35.745	0.0082
122.753	-0.000211251	35.6072	0.00106	35.6072	0.003	35.6072	0.00522	35.6072	0.00632	35.6072	0.00965
122.684	-0.000168605	35.4693	0.00113	35.4693	0.00277	35.4693	0.00529	35.4693	0.00639	35.4693	0.01194
122.615	-4.67347e-05	35.3315	0.00104	35.3315	0.0026	35.3315	0.00506	35.3315	0.00686	35.3315	0.01384
122.546	-2.49158e-05	35.1937	0.000957629	35.1937	0.00269	35.1937	0.00452	35.1937	0.0075	35.1937	0.01445
122.477	-3.96825e-05	35.0558	0.000776285	35.0558	0.00292	35.0558	0.0038	35.0558	0.00797	35.0558	0.01364
122.408	-0.000136766	34.918	0.000425826	34.918	0.00324	34.918	0.00311	34.918	0.00799	34.918	0.01205
122.339	-0.000124528	34.7801	-0.000148634	34.7801	0.00333	34.7801	0.0027	34.7801	0.00767	34.7801	0.0105
122.27	-0.000166174	34.6423	-0.000360558	34.6423	0.00323	34.6423	0.00266	34.6423	0.00737	34.6423	0.00952
122.201	-0.000279503	34.5045	-0.000105439	34.5045	0.00302	34.5045	0.00291	34.5045	0.00739	34.5045	0.00916
122.132	-0.00017112	34.3666	0.00061502	34.3666	0.00302	34.3666	0.00319	34.3666	0.00773	34.3666	0.00929
122.063	-0.000211932	34.2288	0.00131	34.2288	0.00317	34.2288	0.00334	34.2288	0.00808	34.2288	0.00984
121.995	-0.000227018	34.0909	0.00182	34.0909	0.00341	34.0909	0.00339	34.0909	0.0082	34.0909	0.01071
121.926	-0.000139836	33.9531	0.00207	33.9531	0.00345	33.9531	0.00347	33.9531	0.00797	33.9531	0.01158
121.857	-5.51659e-05	33.8153	0.00185	33.8153	0.00327	33.8153	0.00369	33.8153	0.00768	33.8153	0.01198
121.788	-7.85362e-05	33.6774	0.00123	33.6774	0.00287	33.6774	0.00398	33.6774	0.00741	33.6774	0.01171
121.719	-0.000120612	33.5396	0.000453926	33.5396	0.00271	33.5396	0.00419	33.5396	0.00722	33.5396	0.01105
121.65	-0.000109907	33.4017	0.000122368	33.4017	0.00292	33.4017	0.00414	33.4017	0.00692	33.4017	0.01057
121.581	-1.00892e-05	33.2639	0.000277816	33.2639	0.00347	33.2639	0.00379	33.2639	0.00649	33.2639	0.01066
121.512	-7.1575e-05	33.1261	0.000728406	33.1261	0.0037	33.1261	0.00325	33.1261	0.006	33.1261	0.01115
121.443	-0.000163367	32.9882	0.000940835	32.9882	0.00354	32.9882	0.00269	32.9882	0.00558	32.9882	0.01157
121.374	-0.000242855	32.8504	0.00114	32.8504	0.00317	32.8504	0.00221	32.8504	0.00534	32.8504	0.01157
121.305	-0.000278519	32.7125	0.00106	32.7125	0.00321	32.7125	0.00188	32.7125	0.00537	32.7125	0.01112
121.236	-0.000260526	32.5747	0.00112	32.5747	0.00359	32.5747	0.00174	32.5747	0.00572	32.5747	0.01052
121.168	-0.000212526	32.4368	0.000710313	32.4368	0.0041	32.4368	0.00189	32.4368	0.00632	32.4368	0.01
121.099	-0.000186889	32.299	0.000565589	32.299	0.00439	32.299	0.00237	32.299	0.00705	32.299	0.00968
121.03	-0.00014859	32.1612	0.000447044	32.1612	0.00454	32.1612	0.00309	32.1612	0.00765	32.1612	0.0095
120.961	-7.1924e-05	32.0233	0.00109	32.0233	0.00458	32.0233	0.0038	32.0233	0.00801	32.0233	0.00939
120.892	1.80989e-05	31.8855	0.00172	31.8855	0.00455	31.8855	0.0043	31.8855	0.00803	31.8855	0.00932
120.823	-5.15118e-05	31.7477	0.00226	31.7477	0.00436	31.7477	0.00448	31.7477	0.00786	31.7477	0.00942
120.754	-0.000110307	31.6098	0.00207	31.6098	0.00407	31.6098	0.00439	31.6098	0.00758	31.6098	0.00986
120.685	-0.000191634	31.472	0.00159	31.472	0.00383	31.472	0.00413	31.472	0.00726	31.472	0.01067
120.616	-0.000194532	31.3341	0.00115	31.3341	0.00371	31.3341	0.00378	31.3341	0.00681	31.3341	0.01163
120.547	-0.000250878	31.1963	0.00105	31.1963	0.00374	31.1963	0.0034	31.1963	0.00625	31.1963	0.01239
120.478	-0.000170338	31.0585	0.000911641	31.0585	0.0037	31.0585	0.00301	31.0585	0.00563	31.0585	0.01255
120.409	-0.000231912	30.9206	0.000362173	30.9206	0.00355	30.9206	0.00265	30.9206	0.0051	30.9206	0.01194
120.341	-0.000319921	30.7828	-0.00050028	30.7828	0.00322	30.7828	0.00239	30.7828	0.00473	30.7828	0.0106
120.272	-0.00014888	30.6449	-0.00111	30.6449	0.00294	30.6449	0.00232	30.6449	0.00456	30.6449	0.00895
120.203	-0.000131126	30.5071	-0.00114	30.5071	0.00286	30.5071	0.00247	30.5071	0.00458	30.5071	0.00756
120.134	-7.52986e-05	30.3692	-0.000672254	30.3692	0.00302	30.3692	0.00282	30.3692	0.00475	30.3692	0.00689
120.065	-3.85017e-05	30.2314	-0.000158306	30.2314	0.00344	30.2314	0.00322	30.2314	0.00489	30.2314	0.00708
119.996	-4.10169e-05	30.0936	0.000275784	30.0936	0.00396	30.0936	0.00353	30.0936	0.00496	30.0936	0.00791
119.927	-0.000124846	29.9557	0.000583833	29.9557	0.00454	29.9557	0.00359	29.9557	0.00497	29.9557	0.00898
119.858	-0.000115927	29.8179	0.000966074	29.8179	0.00489	29.8179	0.0034	29.8179	0.0051	29.8179	0.00983
119.789	-0.000224364	29.68	0.0015	29.68	0.00489	29.68	0.00306	29.68	0.00534	29.68	0.01003
119.72	-0.000263278	29.5422	0.00204	29.5422	0.00447	29.5422	0.00279	29.5422	0.00562	29.5422	0.00932
119.651	-0.000284442	29.4044	0.00232	29.4044	0.00394	29.4044	0.00272	29.4044	0.0058	29.4044	0.00792
119.582	-0.000218798	29.2665	0.0021	29.2665	0.00355	29.2665	0.0029	29.2665	0.00597	29.2665	0.00664
119.513	-0.000267777	29.1287	0.00165	29.1287	0.0034	29.1287	0.00319	29.1287	0.00607	29.1287	0.00639
119.445	-0.000167937	28.9908	0.00144	28.9908	0.00337	28.9908	0.00346	28.9908	0.00605	28.9908	0.00756
119.376	-5.54643e-05	28.853	0.00168	28.853	0.00325	28.853	0.00358	28.853	0.00573	28.853	0.00965
119.307	-5.97862e-05	28.7152	0.0021	28.7152	0.00316	28.7152	0.00363	28.7152	0.00519	28.7152	0.01159
119.238	-0.000149356	28.5773	0.00233	28.5773	0.00309	28.5773	0.00369	28.5773	0.00456	28.5773	0.01258
119.169	-3.30872e-05	28.4395	0.00231	28.4395	0.00321	28.4395	0.00383	28.4395	0.00415	28.4395	0.0125
119.1	-0.000141458	28.3016	0.00209	28.3016	0.00324	28.3016	0.00394	28.3016	0.00407	28.3016	0.01182
119.031	-0.000119301	28.1638	0.00183	28.1638	0.00322	28.1638	0.00389	28.1638	0.00437	28.1638	0.01108
118.962	-0.000150174	28.026	0.0014	28.026	0.00309	28.026	0.0036	28.026	0.0049	28.026	0.0105
118.893	-0.000278151	27.8881	0.00102	27.8881	0.00306	27.8881	0.00309	27.8881	0.00551	27.8881	0.00995
118.824	-0.000302408	27.7503	0.000633836	27.7503	0.00331	27.7503	0.00254	27.7503	0.0061	27.7503	0.00928
118.755	-0.000309388	27.6124	0.000496293	27.6124	0.00385	27.6124	0.00213	27.6124	0.00659	27.6124	0.00853
118.686	-0.000268848	27.4746	0.000272031	27.4746	0.00459	27.4746	0.00197	27.4746	0.0068	27.4746	0.00804
118.618	-0.000184474	27.3367	0.00017845	27.3367	0.00487	27.3367	0.00202	27.3367	0.0065	27.3367	0.00811
118.549	-0.000163461	27.1989	0.000133752	27.1989	0.00445	27.1989	0.00211	27.1989	0.00564	27.1989	0.00879
118.48	-3.8929e-05	27.0611	0.000416654	27.0611	0.00327	27.0611	0.00208	27.0611	0.00453	27.0611	0.00969
118.411	-6.96255e-05	26.9232	0.000722103	26.9232	0.00221	26.9232	0.00189	26.9232	0.00366	26.9232	0.01027
118.342	-9.28491e-05	26.7854	0.000990725	26.7854	0.00168	26.7854	0.00165	26.7854	0.00339	26.7854	0.01022
118.273	-9.15528e-05	26.6475	0.00121	26.6475	0.00184	26.6475	0.00148	26.6475	0.00362	26.6475	0.00971
118.204	-0.000158137	26.5097	0.0014	26.5097	0.00213	26.5097	0.00152	26.5097	0.00409	26.5097	0.00931
118.135	-0.000178617	26.3719	0.00152	26.3719	0.00239	26.3719	0.00177	26.3719	0.00449	26.3719	0.00951
118.066	-0.000251031	26.234	0.00149	26.234	0.00251	26.234	0.00218	26.234	0.00484	26.234	0.01025
117.997	-0.000324601	26.0962	0.00143	26.0962	0.00267	26.0962	0.00257	26.0962	0.00516	26.0962	0.01105
117.928	-0.000296462	25.9583	0.00143	25.9583	0.00294	25.9583	0.00283	25.9583	0.00561	25.9583	0.01139
117.859	-0.000242894	25.8205	0.00156	25.8205	0.00324	25.8205	0.00287	25.8205	0.00613	25.8205	0.01119
117.791	-0.000133517	25.6827	0.00189	25.6827	0.00361	25.6827	0.00272	25.6827	0.00673	25.6827	0.01064
117.722	-0.00011705	25.5448	0.00216	25.5448	0.00381	25.5448	0.0024	25.5448	0.00718	25.5448	0.00989
117.653	-4.36033e-05	25.407	0.0021	25.407	0.00393	25.407	0.00201	25.407	0.00736	25.407	0.00887
117.584	-5.70034e-05	25.2691	0.00168	25.2691	0.00378	25.2691	0.00169	25.2691	0.00705	25.2691	0.00761
117.515	-3.42641e-05	25.1313	0.00142	25.1313	0.0037	25.1313	0.0016	25.1313	0.00638	25.1313	0.0065
117.446	-0.00014994	24.9935	0.00161	24.9935	0.00373	24.9935	0.00183	24.9935	0.00554	24.9935	0.00617
117.377	-0.000161637	24.8556	0.0021	24.8556	0.00397	24.8556	0.00228	24.8556	0.0049	24.8556	0.00688
117.308	-0.000215764	24.7178	0.00231	24.7178	0.00415	24.7178	0.00271	24.7178	0.00462	24.7178	0.00825
117.239	-0.000198796	24.5799	0.00208	24.5799	0.00397	24.5799	0.0029	24.5799	0.00473	24.5799	0.00944
117.17	-0.000315266	24.4421	0.00159	24.4421	0.00349	24.4421	0.00278	24.4421	0.00497	24.4421	0.00983
117.101	-0.000310206	24.3042	0.00122	24.3042	0.00271	24.3042	0.00242	24.3042	0.00519	24.3042	0.00929
117.032	-0.000273746	24.1664	0.00111	24.1664	0.00204	24.1664	0.00197	24.1664	0.0052	24.1664	0.00817
116.964	-0.00015467	24.0286	0.000941366	24.0286	0.00157	24.0286	0.00159	24.0286	0.00519	24.0286	0.00687
116.895	-0.000164341	23.8907	0.000839035	23.8907	0.00161	23.8907	0.00137	23.8907	0.00518	23.8907	0.00577
116.826	-0.000127337	23.7529	0.000458032	23.7529	0.00191	23.7529	0.00135	23.7529	0.00529	23.7529	0.00504
116.757	-4.98344e-05	23.6151	0.000402815	23.6151	0.0022	23.6151	0.00157	23.6151	0.00534	23.6151	0.00481
116.688	-0.000115265	23.4772	0.000239083	23.4772	0.00219	23.4772	0.00194	23.4772	0.00524	23.4772	0.00487
116.619	-0.000149788	23.3394	0.000413602	23.3394	0.002	23.3394	0.00234	23.3394	0.00491	23.3394	0.00508
116.55	-0.000101826	23.2015	0.00040267	23.2015	0.00203	23.2015	0.00258	23.2015	0.00447	23.2015	0.00527
116.481	-0.000290177	23.0637	0.000415427	23.0637	0.00233	23.0637	0.00267	23.0637	0.00411	23.0637	0.00546
116.412	-0.000287966	22.9258	0.000319297	22.9258	0.00277	22.9258	0.00267	22.9258	0.00396	22.9258	0.00566
116.343	-0.000343472	22.788	8.00347e-05	22.788	0.00294	22.788	0.00274	22.788	0.00401	22.788	0.00578
116.274	-0.000272735	22.6502	-0.000166911	22.6502	0.00276	22.6502	0.00289	22.6502	0.00413	22.6502	0.00563
116.205	-0.000267311	22.5123	-0.000409264	22.5123	0.00238	22.5123	0.00313	22.5123	0.00417	22.5123	0.00514
116.137	-0.000200798	22.3745	-0.000207764	22.3745	0.00209	22.3745	0.00337	22.3745	0.00407	22.3745	0.00453
116.068	-9.36533e-05	22.2366	0.000275234	22.2366	0.00208	22.2366	0.00356	22.2366	0.00384	22.2366	0.00422
115.999	-5.58337e-05	22.0988	0.000782988	22.0988	0.00214	22.0988	0.0036	22.0988	0.00362	22.0988	0.00456
115.93	-2.47688e-05	21.961	0.00097381	21.961	0.00205	21.961	0.00354	21.961	0.00353	21.961	0.00558
115.861	-7.22454e-05	21.8231	0.000917909	21.8231	0.00165	21.8231	0.00338	21.8231	0.00362	21.8231	0.00697
115.792	-8.32438e-05	21.6853	0.000849088	21.6853	0.00125	21.6853	0.00321	21.6853	0.00373	21.6853	0.00827
115.723	-0.000184695	21.5474	0.000874699	21.5474	0.00114	21.5474	0.00302	21.5474	0.00372	21.5474	0.00905
115.654	-0.000179827	21.4096	0.000796596	21.4096	0.0014	21.4096	0.00279	21.4096	0.00353	21.4096	0.00906
115.585	-0.000346826	21.2718	0.00075349	21.2718	0.00182	21.2718	0.00242	21.2718	0.00329	21.2718	0.00834
115.516	-0.000337712	21.1339	0.000544357	21.1339	0.00216	21.1339	0.00195	21.1339	0.00319	21.1339	0.00728
115.447	-0.000297184	20.9961	0.00046521	20.9961	0.00227	20.9961	0.00152	20.9961	0.00325	20.9961	0.00636
115.378	-0.000190325	20.8582	8.5141e-05	20.8582	0.00202	20.8582	0.00135	20.8582	0.00341	20.8582	0.00595
115.309	-0.000277483	20.7204	-0.000221911	20.7204	0.00157	20.7204	0.00155	20.7204	0.00352	20.7204	0.00604
115.241	-8.67756e-05	20.5826	-0.000528953	20.5826	0.00125	20.5826	0.00209	20.5826	0.0036	20.5826	0.00644
115.172	-4.5952e-05	20.4447	-0.000506254	20.4447	0.00138	20.4447	0.00275	20.4447	0.00365	20.4447	0.00682
115.103	-3.6523e-07	20.3069	-0.00030808	20.3069	0.00183	20.3069	0.00332	20.3069	0.00369	20.3069	0.00692
115.034	-8.72379e-05	20.169	-3.76615e-05	20.169	0.00215	20.169	0.00363	20.169	0.00363	20.169	0.00664
114.965	-0.000134724	20.0312	0.000280335	20.0312	0.00221	20.0312	0.00358	20.0312	0.00351	20.0312	0.00607
114.896	-0.00016027	19.8934	0.000442796	19.8934	0.0021	19.8934	0.00317	19.8934	0.00338	19.8934	0.00546
114.827	-0.000292983	19.7555	0.000512183	19.7555	0.00214	19.7555	0.00254	19.7555	0.00332	19.7555	0.005
114.758	-0.000386029	19.6177	0.000426495	19.6177	0.00211	19.6177	0.00192	19.6177	0.00322	19.6177	0.00472
114.689	-0.0003314	19.4798	0.00046752	19.4798	0.00207	19.4798	0.00149	19.4798	0.00306	19.4798	0.00449
114.62	-0.000397907	19.342	0.000592372	19.342	0.00188	19.342	0.00125	19.342	0.00291	19.342	0.00431
114.551	-0.000232012	19.2041	0.000655407	19.2041	0.00179	19.2041	0.0011	19.2041	0.00301	19.2041	0.00438
114.482	-0.00013514	19.0663	0.000597459	19.0663	0.00164	19.0663	0.00104	19.0663	0.0033	19.0663	0.00496
114.414	-0.00017478	18.9285	0.000430957	18.9285	0.00149	18.9285	0.0011	18.9285	0.00361	18.9285	0.00594
114.345	-6.52416e-05	18.7906	0.000346162	18.7906	0.00129	18.7906	0.00134	18.7906	0.00372	18.7906	0.00679
114.276	-4.96355e-06	18.6528	0.000209065	18.6528	0.00126	18.6528	0.00168	18.6528	0.00374	18.6528	0.00699
114.207	-7.07619e-05	18.5149	4.24698e-05	18.5149	0.00145	18.5149	0.00201	18.5149	0.00382	18.5149	0.00661
114.138	-0.000192693	18.3771	-7.69189e-05	18.3771	0.00187	18.3771	0.00222	18.3771	0.00402	18.3771	0.00619
114.069	-0.000194847	18.2393	-3.61585e-05	18.2393	0.00232	18.2393	0.00229	18.2393	0.00417	18.2393	0.00616
114	-0.000317811	18.1014	0.000159421	18.1014	0.0026	18.1014	0.00227	18.1014	0.00416	18.1014	0.00636
113.931	-0.000358979	17.9636	0.000469786	17.9636	0.00263	17.9636	0.00223	17.9636	0.00404	17.9636	0.00637
113.862	-0.000470467	17.8257	0.000779229	17.8257	0.00242	17.8257	0.00214	17.8257	0.00399	17.8257	0.00605
113.793	-0.000295838	17.6879	0.00109	17.6879	0.00213	17.6879	0.00199	17.6879	0.00403	17.6879	0.00577
113.724	-0.00031144	17.5501	0.00102	17.5501	0.00179	17.5501	0.00174	17.5501	0.00399	17.5501	0.00596
113.655	-0.000188254	17.4122	0.000855011	17.4122	0.0016	17.4122	0.00145	17.4122	0.00355	17.4122	0.00665
113.587	-1.69663e-05	17.2744	0.000569684	17.2744	0.0016	17.2744	0.0011	17.2744	0.00266	17.2744	0.00749
113.518	-7.13657e-05	17.1365	0.000736257	17.1365	0.00191	17.1365	0.00069548	17.1365	0.00162	17.1365	0.00817
113.449	-2.94662e-05	16.9987	0.000825366	16.9987	0.00237	16.9987	0.000171654	16.9987	0.00104	16.9987	0.00853
113.38	-0.000111963	16.8609	0.0009473	16.8609	0.00286	16.8609	-0.000371133	16.8609	0.00115	16.8609	0.00855
113.311	-0.000167783	16.723	0.000584266	16.723	0.00323	16.723	-0.000814412	16.723	0.00174	16.723	0.00818
113.242	-0.000220183	16.5852	0.000321131	16.5852	0.0034	16.5852	-0.000991075	16.5852	0.0022	16.5852	0.00746
113.173	-0.000299016	16.4473	7.61093e-05	16.4473	0.00341	16.4473	-0.000921025	16.4473	0.00233	16.4473	0.00642
113.104	-0.000407692	16.3095	0.000313732	16.3095	0.00314	16.3095	-0.000693079	16.3095	0.00216	16.3095	0.00517
113.035	-0.000355305	16.1716	0.000756239	16.1716	0.00264	16.1716	-0.000460371	16.1716	0.00211	16.1716	0.00383
112.966	-0.000394109	16.0338	0.00125	16.0338	0.00188	16.0338	-0.000241764	16.0338	0.00228	16.0338	0.0028
112.897	-0.0003371	15.896	0.00143	15.896	0.00125	15.896	-4.55548e-06	15.896	0.00254	15.896	0.00254
112.828	-0.000194396	15.7581	0.00128	15.7581	0.00096339	15.7581	0.000346773	15.7581	0.00254	15.7581	0.00347
112.76	-8.86365e-05	15.6203	0.000855395	15.6203	0.00122	15.6203	0.000799711	15.6203	0.0021	15.6203	0.00548
112.691	-4.20887e-05	15.4825	0.000607078	15.4825	0.00165	15.4825	0.00129	15.4825	0.00142	15.4825	0.00807
112.622	-6.0319e-05	15.3446	0.000540993	15.3446	0.00187	15.3446	0.00165	15.3446	0.000825975	15.3446	0.01051
112.553	-9.03081e-05	15.2068	0.000924768	15.2068	0.00171	15.2068	0.00175	15.2068	0.000643184	15.2068	0.01223
112.484	-0.000167762	15.0689	0.00121	15.0689	0.0014	15.0689	0.00153	15.0689	0.000758805	15.0689	0.01296
112.415	-0.00028368	14.9311	0.00154	14.9311	0.00131	14.9311	0.00109	14.9311	0.001	14.9311	0.01259
112.346	-0.000394734	14.7932	0.00149	14.7932	0.0015	14.7932	0.000568089	14.7932	0.00112	14.7932	0.01129
112.277	-0.000434802	14.6554	0.00131	14.6554	0.0019	14.6554	0.000117788	14.6554	0.00117	14.6554	0.00946
112.208	-0.000308887	14.5176	0.000736256	14.5176	0.00227	14.5176	-0.000272276	14.5176	0.0012	14.5176	0.0077
112.139	-0.000358778	14.3797	0.000321314	14.3797	0.00268	14.3797	-0.00063075	14.3797	0.0013	14.3797	0.00657
112.07	-0.000317656	14.2419	0.000178414	14.2419	0.00289	14.2419	-0.000953821	14.2419	0.00144	14.2419	0.00623
112.001	-0.000131906	14.104	0.00075969	14.104	0.00302	14.104	-0.00111	14.104	0.00158	14.104	0.00639
111.933	-0.000138222	13.9662	0.00156	13.9662	0.00282	13.9662	-0.000976049	13.9662	0.00165	13.9662	0.00645
111.864	5.10495e-05	13.8284	0.00231	13.8284	0.00262	13.8284	-0.000516994	13.8284	0.00167	13.8284	0.00592
111.795	-5.33685e-05	13.6905	0.00244	13.6905	0.00234	13.6905	0.000166782	13.6905	0.00172	13.6905	0.00469
111.726	2.09938e-05	13.5527	0.00199	13.5527	0.00233	13.5527	0.00089433	13.5527	0.00186	13.5527	0.0031
111.657	-0.000208936	13.4148	0.00152	13.4148	0.00252	13.4148	0.00143	13.4148	0.00212	13.4148	0.00175
111.588	-0.00024278	13.277	0.00125	13.277	0.00293	13.277	0.00169	13.277	0.00237	13.277	0.00116
111.519	-0.000428869	13.1392	0.00149	13.1392	0.00319	13.1392	0.00177	13.1392	0.0026	13.1392	0.00153
111.45	-0.000494815	13.0013	0.00157	13.0013	0.00298	13.0013	0.00191	13.0013	0.00279	13.0013	0.00263
111.381	-0.000455832	12.8635	0.00187	12.8635	0.0023	12.8635	0.00222	12.8635	0.00301	12.8635	0.004
111.312	-0.000409108	12.7256	0.00192	12.7256	0.0014	12.7256	0.00256	12.7256	0.00322	12.7256	0.00511
111.243	-0.000314102	12.5878	0.00204	12.5878	0.0006305	12.5878	0.00265	12.5878	0.00341	12.5878	0.00558
111.174	-0.000180656	12.4499	0.00151	12.4499	0.000234726	12.4499	0.00241	12.4499	0.00352	12.4499	0.00531
111.105	-2.69071e-05	12.3121	0.00114	12.3121	0.000294878	12.3121	0.00213	12.3121	0.00354	12.3121	0.00446
111.037	-6.64452e-06	12.1743	0.000907941	12.1743	0.00086757	12.1743	0.00211	12.1743	0.00332	12.1743	0.00346
110.968	-2.34491e-05	12.0364	0.00141	12.0364	0.00169	12.0364	0.00241	12.0364	0.00289	12.0364	0.00273
110.899	-7.14328e-05	11.8986	0.00157	11.8986	0.00249	11.8986	0.00277	11.8986	0.00237	11.8986	0.00247
110.83	-0.000201608	11.7607	0.0014	11.7607	0.00284	11.7607	0.00292	11.7607	0.00203	11.7607	0.00248
110.761	-0.000388668	11.6229	0.000858401	11.6229	0.00276	11.6229	0.00282	11.6229	0.00205	11.6229	0.00254
110.692	-0.000409087	11.4851	0.00075088	11.4851	0.00239	11.4851	0.0026	11.4851	0.00241	11.4851	0.00262
110.623	-0.000515868	11.3472	0.00118	11.3472	0.00213	11.3472	0.00231	11.3472	0.00283	11.3472	0.00299
110.554	-0.000498519	11.2094	0.00174	11.2094	0.00211	11.2094	0.00186	11.2094	0.003	11.2094	0.0038
110.485	-0.000458861	11.0716	0.00212	11.0716	0.00223	11.0716	0.00119	11.0716	0.00274	11.0716	0.00484
110.416	-0.000316972	10.9337	0.00191	10.9337	0.00224	10.9337	0.000429926	10.9337	0.00216	10.9337	0.00564
110.347	-0.000178714	10.7959	0.00144	10.7959	0.00199	10.7959	-0.000159851	10.7959	0.00156	10.7959	0.00583
110.278	-9.58176e-05	10.658	0.000773424	10.658	0.00164	10.658	-0.000399496	10.658	0.00112	10.658	0.00541
110.21	-1.24579e-05	10.5202	0.000448803	10.5202	0.00131	10.5202	-0.000327623	10.5202	0.00089807	10.5202	0.00466
110.141	5.46857e-05	10.3823	0.000370578	10.3823	0.00106	10.3823	-8.54645e-05	10.3823	0.000826819	10.3823	0.00396
110.072	-0.000119841	10.2445	0.000494491	10.2445	0.000828075	10.2445	0.000155667	10.2445	0.000972088	10.2445	0.00359
110.003	-0.000170996	10.1067	0.000501335	10.1067	0.000609199	10.1067	0.000330146	10.1067	0.0012	10.1067	0.00374
109.934	-0.00039024	9.96882	0.000433375	9.96882	0.000562607	9.96882	0.000409828	9.96882	0.00133	9.96882	0.00437
109.865	-0.000471118	9.83098	0.000355534	9.83098	0.000646463	9.83098	0.00045411	9.83098	0.00109	9.83098	0.00526
109.796	-0.00048839	9.69314	0.0001352	9.69314	0.00092654	9.69314	0.000537616	9.69314	0.000538605	9.69314	0.0059
109.727	-0.000588279	9.5553	-0.000138985	9.5553	0.00129	9.5553	0.00075042	9.5553	-1.55514e-05	9.5553	0.00593
109.658	-0.000483909	9.41746	-0.000574517	9.41746	0.00186	9.41746	0.00112	9.41746	-0.00022374	9.41746	0.00522
109.589	-0.000297524	9.27962	-0.000655183	9.27962	0.00243	9.27962	0.00162	9.27962	2.29749e-05	9.27962	0.00422
109.52	-0.000185796	9.14178	-0.000701472	9.14178	0.00292	9.14178	0.0022	9.14178	0.00058076	9.14178	0.00342
109.451	-4.65561e-07	9.00394	-0.000435617	9.00394	0.00312	9.00394	0.00282	9.00394	0.0012	9.00394	0.00331
109.383	5.51768e-05	8.8661	-0.000154794	8.8661	0.00302	8.8661	0.00341	8.8661	0.00171	8.8661	0.00385
109.314	-5.75428e-05	8.72825	0.00040018	8.72825	0.00265	8.72825	0.00389	8.72825	0.00201	8.72825	0.00483
109.245	-0.000165605	8.59041	0.000916055	8.59041	0.00224	8.59041	0.00417	8.59041	0.00216	8.59041	0.0058
109.176	-0.000213595	8.45257	0.00122	8.45257	0.00224	8.45257	0.00423	8.45257	0.00226	8.45257	0.00642
109.107	-0.000373899	8.31473	0.00137	8.31473	0.00277	8.31473	0.0041	8.31473	0.00255	8.31473	0.00647
109.038	-0.00056772	8.17689	0.00132	8.17689	0.0037	8.17689	0.00383	8.17689	0.00304	8.17689	0.00605
108.969	-0.000572296	8.03905	0.00124	8.03905	0.00437	8.03905	0.0034	8.03905	0.00366	8.03905	0.00546
108.9	-0.000598412	7.90121	0.000896366	7.90121	0.00439	7.90121	0.00272	7.90121	0.00404	7.90121	0.00515
108.831	-0.000466011	7.76337	0.000544278	7.76337	0.00371	7.76337	0.00175	7.76337	0.00398	7.76337	0.0053
108.762	-0.000403696	7.62553	0.000321339	7.62553	0.00274	7.62553	0.000656706	7.62553	0.00347	7.62553	0.0057
108.693	-0.000145217	7.48769	0.000227472	7.48769	0.00188	7.48769	-0.000198312	7.48769	0.00296	7.48769	0.00577
108.624	2.07302e-05	7.34985	0.000329131	7.34985	0.00133	7.34985	-0.000496326	7.34985	0.00276	7.34985	0.00499
108.555	3.37615e-05	7.21201	0.000284396	7.21201	0.00115	7.21201	-0.000137251	7.21201	0.00311	7.21201	0.0033
108.487	3.08053e-05	7.07417	0.000421905	7.07417	0.00125	7.07417	0.000637763	7.07417	0.00361	7.07417	0.00137
108.418	-8.97854e-05	6.93633	0.000405499	6.93633	0.00158	6.93633	0.00147	6.93633	0.00387	6.93633	0.000239741
108.349	-0.000269689	6.79848	0.000498771	6.79848	0.00195	6.79848	0.0021	6.79848	0.0035	6.79848	0.000797645
108.28	-0.000457115	6.66064	0.000375495	6.66064	0.00224	6.66064	0.00248	6.66064	0.0027	6.66064	0.00306
108.211	-0.000693562	6.5228	7.59058e-05	6.5228	0.00229	6.5228	0.00269	6.5228	0.00179	6.5228	0.00618
108.142	-0.000728279	6.38496	-0.000314493	6.38496	0.0022	6.38496	0.00279	6.38496	0.00121	6.38496	0.00896
108.073	-0.000660362	6.24712	-0.000580132	6.24712	0.00207	6.24712	0.00277	6.24712	0.001	6.24712	0.01062
108.004	-0.000582004	6.10928	-0.000275079	6.10928	0.00205	6.10928	0.00264	6.10928	0.00101	6.10928	0.01098
107.935	-0.000350852	5.97144	0.000521368	5.97144	0.00199	5.97144	0.0025	5.97144	0.00106	5.97144	0.01033
107.866	-0.000188314	5.8336	0.00156	5.8336	0.00189	5.8336	0.00253	5.8336	0.00111	5.8336	0.00905
107.797	1.18621e-05	5.69576	0.00247	5.69576	0.00191	5.69576	0.00286	5.69576	0.00127	5.69576	0.00756
107.728	0.000149897	5.55792	0.00293	5.55792	0.00227	5.55792	0.00347	5.55792	0.00161	5.55792	0.00635
107.66	0.000122518	5.42008	0.00297	5.42008	0.0029	5.42008	0.00419	5.42008	0.00213	5.42008	0.0058
107.591	-9.78055e-05	5.28224	0.0025	5.28224	0.00344	5.28224	0.00474	5.28224	0.00269	5.28224	0.00591
107.522	-0.000253554	5.1444	0.00174	5.1444	0.00373	5.1444	0.00486	5.1444	0.00309	5.1444	0.00638
107.453	-0.000538153	5.00656	0.00101	5.00656	0.00375	5.00656	0.00443	5.00656	0.00316	5.00656	0.00693
107.384	-0.000739568	4.86872	0.000583435	4.86872	0.0036	4.86872	0.00359	4.86872	0.00293	4.86872	0.00763
107.315	-0.000863392	4.73087	0.000611897	4.73087	0.00314	4.73087	0.00272	4.73087	0.00257	4.73087	0.00869
107.246	-0.000741692	4.59303	0.000845194	4.59303	0.00241	4.59303	0.00219	4.59303	0.00227	4.59303	0.01011
107.177	-0.000606907	4.45519	0.00112	4.45519	0.00162	4.45519	0.0022	4.45519	0.00217	4.45519	0.01155
107.108	-0.000415901	4.31735	0.00153	4.31735	0.00134	4.31735	0.00257	4.31735	0.00223	4.31735	0.01253
107.039	-8.30767e-05	4.17951	0.002	4.17951	0.00162	4.17951	0.0029	4.17951	0.00235	4.17951	0.01283
106.97	3.91715e-05	4.04167	0.00256	4.04167	0.00224	4.04167	0.00285	4.04167	0.00241	4.04167	0.01255
106.901	0.00026119	3.90383	0.00257	3.90383	0.00257	3.90383	0.00241	3.90383	0.00238	3.90383	0.0121
106.833	0.000201426	3.76599	0.00244	3.76599	0.00257	3.76599	0.00185	3.76599	0.00227	3.76599	0.0118
106.764	-1.67151e-05	3.62815	0.00191	3.62815	0.00243	3.62815	0.00148	3.62815	0.00212	3.62815	0.01186
106.695	-0.000281299	3.49031	0.00188	3.49031	0.00257	3.49031	0.00143	3.49031	0.00192	3.49031	0.01214
106.626	-0.000629619	3.35247	0.00169	3.35247	0.00301	3.35247	0.00163	3.35247	0.00178	3.35247	0.01241
106.557	-0.000912443	3.21463	0.00182	3.21463	0.00357	3.21463	0.00192	3.21463	0.0018	3.21463	0.0124
106.488	-0.00103	3.07679	0.00171	3.07679	0.00394	3.07679	0.00213	3.07679	0.00206	3.07679	0.01222
106.419	-0.000983859	2.93895	0.00187	2.93895	0.00401	2.93895	0.00216	2.93895	0.00249	2.93895	0.01209
106.35	-0.000694314	2.8011	0.00189	2.8011	0.00368	2.8011	0.00194	2.8011	0.00299	2.8011	0.01221
106.281	-0.000283432	2.66326	0.0018	2.66326	0.00305	2.66326	0.00156	2.66326	0.00347	2.66326	0.0125
106.212	-3.73712e-05	2.52542	0.00171	2.52542	0.00224	2.52542	0.00119	2.52542	0.00393	2.52542	0.01301
106.143	0.000379192	2.38758	0.00185	2.38758	0.00158	2.38758	0.001	2.38758	0.00441	2.38758	0.01403
106.074	0.000490933	2.24974	0.00234	2.24974	0.00128	2.24974	0.00112	2.24974	0.00488	2.24974	0.01592
106.006	0.000451621	2.1119	0.00253	2.1119	0.00132	2.1119	0.00156	2.1119	0.00518	2.1119	0.01847
105.937	6.24671e-05	1.97406	0.00253	1.97406	0.00161	1.97406	0.00224	1.97406	0.00514	1.97406	0.0209
105.868	-0.000453371	1.83622	0.00238	1.83622	0.002	1.83622	0.00298	1.83622	0.0047	1.83622	0.02249
105.799	-0.000834475	1.69838	0.00271	1.69838	0.00253	1.69838	0.00356	1.69838	0.00403	1.69838	0.0233
105.73	-0.00124	1.56054	0.00306	1.56054	0.00301	1.56054	0.00382	1.56054	0.00345	1.56054	0.02408
105.661	-0.0013	1.4227	0.0033	1.4227	0.0034	1.4227	0.00371	1.4227	0.0031	1.4227	0.02568
105.592	-0.00124	1.28486	0.00306	1.28486	0.00352	1.28486	0.00331	1.28486	0.00298	1.28486	0.02839
105.523	-0.000862815	1.14702	0.00254	1.14702	0.0034	1.14702	0.00275	1.14702	0.00284	1.14702	0.03196
105.454	-0.000290206	1.00918	0.00183	1.00918	0.00305	1.00918	0.00225	1.00918	0.00261	1.00918	0.03586
105.385	0.000346272	0.87134	0.00114	0.87134	0.00279	0.87134	0.00204	0.87134	0.00224	0.87134	0.03964
105.316	0.000755202	0.73349	0.000704516	0.73349	0.00284	0.73349	0.00224	0.73349	0.00191	0.73349	0.04307
105.247	0.000937712	0.59565	0.000634395	0.59565	0.00319	0.59565	0.00278	0.59565	0.00167	0.59565	0.04627
105.179	0.000758483	0.45781	0.000954133	0.45781	0.00344	0.45781	0.00338	0.45781	0.00159	0.45781	0.04968
105.11	0.000286174	0.31997	0.00143	0.31997	0.00334	0.31997	0.00377	0.31997	0.0016	0.31997	0.05375
105.041	-0.000477015	0.18213	0.00174	0.18213	0.00307	0.18213	0.00378	0.18213	0.00173	0.18213	0.05859
104.972	-0.00132	0.04429	0.0017	0.04429	0.00313	0.04429	0.00351	0.04429	0.002	0.04429	0.06367
104.903	-0.00194	-0.09355	0.00138	-0.09355	0.00358	-0.09355	0.00322	-0.09355	0.0025	-0.09355	0.06817
104.834	-0.00212	-0.23139	0.00133	-0.23139	0.00414	-0.23139	0.00317	-0.23139	0.00316	-0.23139	0.07136
104.765	-0.00192	-0.36923	0.00165	-0.36923	0.0045	-0.36923	0.00338	-0.36923	0.00379	-0.36923	0.07296
104.696	-0.00124	-0.50707	0.00217	-0.50707	0.00461	-0.50707	0.00364	-0.50707	0.00411	-0.50707	0.07293
104.627	-7.59235e-05	-0.64491	0.00243	-0.64491	0.00464	-0.64491	0.00369	-0.64491	0.00411	-0.64491	0.07137
104.558	0.00132	-0.78275	0.00244	-0.78275	0.00453	-0.78275	0.00344	-0.78275	0.00392	-0.78275	0.06842
104.489	0.0026	-0.92059	0.00224	-0.92059	0.00429	-0.92059	0.00306	-0.92059	0.00377	-0.92059	0.0644
104.42	0.00334	-1.05844	0.00194	-1.05844	0.00396	-1.05844	0.00283	-1.05844	0.00371	-1.05844	0.05976
104.351	0.00364	-1.19628	0.00154	-1.19628	0.00382	-1.19628	0.00285	-1.19628	0.00364	-1.19628	0.05498
104.283	0.00316	-1.33412	0.00112	-1.33412	0.00387	-1.33412	0.00305	-1.33412	0.00342	-1.33412	0.05037
104.214	0.00228	-1.47196	0.000903655	-1.47196	0.00404	-1.47196	0.00313	-1.47196	0.00301	-1.47196	0.04611
104.145	0.00255	-1.6098	0.000765072	-1.6098	0.00414	-1.6098	0.0029	-1.6098	0.00249	-1.6098	0.04217
104.076	0.01323	-1.74764	0.000954372	-1.74764	0.00418	-1.74764	0.0023	-1.74764	0.00193	-1.74764	0.03838
104.007	0.05439	-1.88548	0.00108	-1.88548	0.00413	-1.88548	0.00151	-1.88548	0.0014	-1.88548	0.03453
103.938	0.39224	-2.02332	0.00145	-2.02332	0.00398	-2.02332	0.000813506	-2.02332	0.000912846	-2.02332	0.03072
103.869	1	-2.16116	0.00151	-2.16116	0.00359	-2.16116	0.000442064	-2.16116	0.000523873	-2.16116	0.02729
103.8	0.1253	-2.299	0.00172	-2.299	0.00303	-2.299	0.000437845	-2.299	0.00033731	-2.299	0.02456
103.731	0.03609	-2.43684	0.00156	-2.43684	0.00256	-2.43684	0.000625816	-2.43684	0.000383537	-2.43684	0.0225
103.662	0.01727	-2.57468	0.00162	-2.57468	0.0025	-2.57468	0.000728557	-2.57468	0.000746067	-2.57468	0.02078
103.593	0.01111	-2.71252	0.00163	-2.71252	0.00293	-2.71252	0.000593775	-2.71252	0.00129	-2.71252	0.01915
103.524	0.00925	-2.85036	0.00192	-2.85036	0.00343	-2.85036	0.000304796	-2.85036	0.00193	-2.85036	0.01751
103.456	0.00907	-2.9882	0.00211	-2.9882	0.00365	-2.9882	9.69195e-05	-2.9882	0.00237	-2.9882	0.01589
103.387	0.00938	-3.12605	0.00205	-3.12605	0.00342	-3.12605	0.000153092	-3.12605	0.00258	-3.12605	0.01421
103.318	0.0094	-3.26389	0.00182	-3.26389	0.00309	-3.26389	0.000493015	-3.26389	0.00249	-3.26389	0.01247
103.249	0.00899	-3.40173	0.00145	-3.40173	0.00277	-3.40173	0.000979124	-3.40173	0.00226	-3.40173	0.01082
103.18	0.00802	-3.53957	0.00109	-3.53957	0.00259	-3.53957	0.00144	-3.53957	0.00193	-3.53957	0.00952
103.111	0.00662	-3.67741	0.000701279	-3.67741	0.00236	-3.67741	0.00175	-3.67741	0.00155	-3.67741	0.00875
103.042	0.00507	-3.81525	0.000465428	-3.81525	0.00226	-3.81525	0.00188	-3.81525	0.00109	-3.81525	0.00845
102.973	0.00366	-3.95309	0.0005304	-3.95309	0.00227	-3.95309	0.00188	-3.95309	0.000686075	-3.95309	0.00844
102.904	0.00262	-4.09093	0.000769337	-4.09093	0.00254	-4.09093	0.00184	-4.09093	0.000433011	-4.09093	0.00843
102.835	0.00199	-4.22877	0.00112	-4.22877	0.00289	-4.22877	0.00181	-4.22877	0.000397263	-4.22877	0.00821
102.766	0.00183	-4.36661	0.00143	-4.36661	0.00328	-4.36661	0.00177	-4.36661	0.000439339	-4.36661	0.00775
102.697	0.002	-4.50445	0.00159	-4.50445	0.00355	-4.50445	0.00172	-4.50445	0.000499041	-4.50445	0.00727
102.629	0.00262	-4.64229	0.00155	-4.64229	0.00361	-4.64229	0.00163	-4.64229	0.000618914	-4.64229	0.00687
102.56	0.00322	-4.78013	0.00125	-4.78013	0.00344	-4.78013	0.00147	-4.78013	0.000930347	-4.78013	0.00635
102.491	0.00353	-4.91797	0.00104	-4.91797	0.00318	-4.91797	0.00119	-4.91797	0.00143	-4.91797	0.00532
102.422	0.00371	-5.05582	0.000918568	-5.05582	0.00315	-5.05582	0.000774373	-5.05582	0.00193	-5.05582	0.00374
102.353	0.00341	-5.19366	0.00105	-5.19366	0.00326	-5.19366	0.000325913	-5.19366	0.00233	-5.19366	0.00217
102.284	0.00302	-5.3315	0.00116	-5.3315	0.00339	-5.3315	-6.82307e-06	-5.3315	0.00248	-5.3315	0.00129
102.215	0.00236	-5.46934	0.00121	-5.46934	0.00332	-5.46934	-0.00014542	-5.46934	0.00239	-5.46934	0.00146
102.146	0.00181	-5.60718	0.00107	-5.60718	0.00329	-5.60718	-0.000148176	-5.60718	0.00197	-5.60718	0.00235
102.077	0.00126	-5.74502	0.000861816	-5.74502	0.0033	-5.74502	-0.000116528	-5.74502	0.00139	-5.74502	0.00343
102.008	0.000981425	-5.88286	0.000592591	-5.88286	0.00328	-5.88286	-3.73447e-05	-5.88286	0.00072718	-5.88286	0.00424
101.939	0.0009431	-6.0207	0.000541082	-6.0207	0.0031	-6.0207	0.000179003	-6.0207	0.000286412	-6.0207	0.00468
101.87	0.00122	-6.15854	0.00063118	-6.15854	0.00291	-6.15854	0.000582301	-6.15854	8.85847e-05	-6.15854	0.00483
101.802	0.00156	-6.29638	0.000738975	-6.29638	0.00285	-6.29638	0.00101	-6.29638	0.000272259	-6.29638	0.0048
101.733	0.00185	-6.43422	0.000563184	-6.43422	0.00281	-6.43422	0.00127	-6.43422	0.00070138	-6.43422	0.00467
101.664	0.00217	-6.57206	0.000119897	-6.57206	0.00245	-6.57206	0.0012	-6.57206	0.00131	-6.57206	0.00447
101.595	0.00228	-6.7099	-0.000232682	-6.7099	0.00176	-6.7099	0.000934239	-6.7099	0.00178	-6.7099	0.00423
101.526	0.00221	-6.84774	-0.000443305	-6.84774	0.000944399	-6.84774	0.000672869	-6.84774	0.002	-6.84774	0.00401
101.457	0.00191	-6.98558	-0.000342738	-6.98558	0.000499616	-6.98558	0.00066847	-6.98558	0.00181	-6.98558	0.00384
101.388	0.00144	-7.12343	-0.000253024	-7.12343	0.000495932	-7.12343	0.000986008	-7.12343	0.00127	-7.12343	0.00372
101.319	0.00111	-7.26127	-0.000193373	-7.26127	0.00103	-7.26127	0.00153	-7.26127	0.000495876	-7.26127	0.00366
101.25	0.000770927	-7.39911	-0.000526501	-7.39911	0.00173	-7.39911	0.00205	-7.39911	-0.000281688	-7.39911	0.00372
101.181	0.000614072	-7.53695	-0.000954727	-7.53695	0.00244	-7.53695	0.00231	-7.53695	-0.00079438	-7.53695	0.00396
101.112	0.000557791	-7.67479	-0.00151	-7.67479	0.00291	-7.67479	0.0022	-7.67479	-0.000862448	-7.67479	0.0043
101.043	0.000801214	-7.81263	-0.00169	-7.81263	0.00326	-7.81263	0.00182	-7.81263	-0.000463178	-7.81263	0.00453
100.975	0.00105	-7.95047	-0.0018	-7.95047	0.00344	-7.95047	0.00138	-7.95047	0.000229051	-7.95047	0.00441
100.906	0.00135	-8.08831	-0.00145	-8.08831	0.0034	-8.08831	0.00106	-8.08831	0.000975683	-8.08831	0.00397
100.837	0.00151	-8.22615	-0.00102	-8.22615	0.00282	-8.22615	0.000896172	-8.22615	0.00156	-8.22615	0.0035
100.768	0.00151	-8.36399	-0.000579309	-8.36399	0.00177	-8.36399	0.000787272	-8.36399	0.00187	-8.36399	0.00332
100.699	0.00157	-8.50183	-0.000301981	-8.50183	0.000458566	-8.50183	0.000719293	-8.50183	0.0019	-8.50183	0.00346
100.63	0.00135	-8.63967	-0.00021799	-8.63967	-0.000504766	-8.63967	0.000781279	-8.63967	0.00167	-8.63967	0.00364
100.561	0.00103	-8.77751	2.26029e-05	-8.77751	-0.000959897	-8.77751	0.0011	-8.77751	0.0012	-8.77751	0.00352
100.492	0.00073749	-8.91535	0.000130413	-8.91535	-0.000867643	-8.91535	0.00161	-8.91535	0.000588695	-8.91535	0.00311
100.423	0.000575823	-9.0532	0.000539433	-9.0532	-0.000519315	-9.0532	0.00201	-9.0532	-5.72228e-05	-9.0532	0.0028
100.354	0.000377905	-9.19104	0.00106	-9.19104	-6.151e-05	-9.19104	0.00198	-9.19104	-0.00059012	-9.19104	0.00299
100.285	0.000399365	-9.32888	0.00189	-9.32888	0.000340155	-9.32888	0.00146	-9.32888	-0.000893423	-9.32888	0.00379
100.216	0.000613177	-9.46672	0.00229	-9.46672	0.000553138	-9.46672	0.000719889	-9.46672	-0.000959651	-9.46672	0.00481
100.147	0.000860717	-9.60456	0.00232	-9.60456	0.000547555	-9.60456	0.000153431	-9.60456	-0.000845448	-9.60456	0.00544
100.079	0.00104	-9.7424	0.00195	-9.7424	0.000433253	-9.7424	-3.78092e-05	-9.7424	-0.000612895	-9.7424	0.00512
100.01	0.0012	-9.88024	0.0016	-9.88024	0.000525209	-9.88024	6.47806e-05	-9.88024	-0.000244711	-9.88024	0.00379
99.9407	0.00126	--	--	--	--	--	--	--	--	--
99.8718	0.00128	--	--	--	--	--	--	--	--	--
99.8029	0.00103	--	--	--	--	--	--	--	--	--
99.734	0.000873848	--	--	--	--	--	--	--	--	--
99.665	0.000502047	--	--	--	--	--	--	--	--	--
99.5961	0.000393586	--	--	--	--	--	--	--	--	--
99.5272	0.000390646	--	--	--	--	--	--	--	--	--
99.4583	0.00032997	--	--	--	--	--	--	--	--	--
99.3894	0.000548045	--	--	--	--	--	--	--	--	--
99.3205	0.000668346	--	--	--	--	--	--	--	--	--
99.2515	0.000923975	--	--	--	--	--	--	--	--	--
99.1826	0.00107	--	--	--	--	--	--	--	--	--
99.1137	0.00116	--	--	--	--	--	--	--	--	--
99.0448	0.000988377	--	--	--	--	--	--	--	--	--
98.9759	0.000944281	--	--	--	--	--	--	--	--	--
98.9069	0.000767549	--	--	--	--	--	--	--	--	--
98.838	0.000570603	--	--	--	--	--	--	--	--	--
98.7691	0.000413753	--	--	--	--	--	--	--	--	--
98.7002	0.000456174	--	--	--	--	--	--	--	--	--
98.6313	0.000503055	--	--	--	--	--	--	--	--	--
98.5624	0.000577109	--	--	--	--	--	--	--	--	--
98.4934	0.000769853	--	--	--	--	--	--	--	--	--
98.4245	0.00106	--	--	--	--	--	--	--	--	--
98.3556	0.00115	--	--	--	--	--	--	--	--	--
98.2867	0.00119	--	--	--	--	--	--	--	--	--
98.2178	0.0013	--	--	--	--	--	--	--	--	--
98.1488	0.00108	--	--	--	--	--	--	--	--	--
98.0799	0.000944365	--	--	--	--	--	--	--	--	--
98.011	0.000683033	--	--	--	--	--	--	--	--	--
97.9421	0.000655378	--	--	--	--	--	--	--	--	--
97.8732	0.000519467	--	--	--	--	--	--	--	--	--
97.8043	0.000603489	--	--	--	--	--	--	--	--	--
97.7353	0.000605049	--	--	--	--	--	--	--	--	--
97.6664	0.000713761	--	--	--	--	--	--	--	--	--
97.5975	0.000888673	--	--	--	--	--	--	--	--	--
97.5286	0.000905205	--	--	--	--	--	--	--	--	--
97.4597	0.000814959	--	--	--	--	--	--	--	--	--
97.3907	0.000789252	--	--	--	--	--	--	--	--	--
97.3218	0.000651709	--	--	--	--	--	--	--	--	--
97.2529	0.000494836	--	--	--	--	--	--	--	--	--
97.184	0.000334104	--	--	--	--	--	--	--	--	--
97.1151	0.000284174	--	--	--	--	--	--	--	--	--
97.0462	0.000281922	--	--	--	--	--	--	--	--	--
96.9772	0.000239425	--	--	--	--	--	--	--	--	--
96.9083	0.000389779	--	--	--	--	--	--	--	--	--
96.8394	0.000468785	--	--	--	--	--	--	--	--	--
96.7705	0.000616819	--	--	--	--	--	--	--	--	--
96.7016	0.000642129	--	--	--	--	--	--	--	--	--
96.6326	0.000698033	--	--	--	--	--	--	--	--	--
96.5637	0.000570426	--	--	--	--	--	--	--	--	--
96.4948	0.000485964	--	--	--	--	--	--	--	--	--
96.4259	0.000404068	--	--	--	--	--	--	--	--	--
96.357	0.000298981	--	--	--	--	--	--	--	--	--
96.2881	0.000174527	--	--	--	--	--	--	--	--	--
96.2191	0.000173505	--	--	--	--	--	--	--	--	--
96.1502	0.000182603	--	--	--	--	--	--	--	--	--
96.0813	0.000317814	--	--	--	--	--	--	--	--	--
96.0124	0.000376662	--	--	--	--	--	--	--	--	--
95.9435	0.000560875	--	--	--	--	--	--	--	--	--
95.8745	0.000461369	--	--	--	--	--	--	--	--	--
95.8056	0.000585153	--	--	--	--	--	--	--	--	--
95.7367	0.000540095	--	--	--	--	--	--	--	--	--
95.6678	0.000408359	--	--	--	--	--	--	--	--	--
95.5989	0.00031102	--	--	--	--	--	--	--	--	--
95.5299	0.000147133	--	--	--	--	--	--	--	--	--
95.461	0.000187153	--	--	--	--	--	--	--	--	--
95.3921	8.01975e-05	--	--	--	--	--	--	--	--	--
95.3232	0.00019007	--	--	--	--	--	--	--	--	--
95.2543	0.000282888	--	--	--	--	--	--	--	--	--
95.1854	0.00037777	--	--	--	--	--	--	--	--	--
95.1165	0.00046062	--	--	--	--	--	--	--	--	--
95.0475	0.000463804	--	--	--	--	--	--	--	--	--
94.9786	0.000414248	--	--	--	--	--	--	--	--	--
94.9097	0.000465795	--	--	--	--	--	--	--	--	--
94.8408	0.000339213	--	--	--	--	--	--	--	--	--
94.7719	0.000211214	--	--	--	--	--	--	--	--	--
94.7029	0.00021439	--	--	--	--	--	--	--	--	--
94.634	9.15659e-05	--	--	--	--	--	--	--	--	--
94.5651	8.49414e-05	--	--	--	--	--	--	--	--	--
94.4962	0.000121821	--	--	--	--	--	--	--	--	--
94.4273	0.00017951	--	--	--	--	--	--	--	--	--
94.3584	0.000350436	--	--	--	--	--	--	--	--	--
94.2894	0.000458572	--	--	--	--	--	--	--	--	--
94.2205	0.000428461	--	--	--	--	--	--	--	--	--
94.1516	0.000407307	--	--	--	--	--	--	--	--	--
94.0827	0.0003989	--	--	--	--	--	--	--	--	--
94.0138	0.00028493	--	--	--	--	--	--	--	--	--
93.9448	0.0001995	--	--	--	--	--	--	--	--	--
93.8759	0.000111077	--	--	--	--	--	--	--	--	--
93.807	0.000102218	--	--	--	--	--	--	--	--	--
93.7381	0.000125402	--	--	--	--	--	--	--	--	--
93.6692	0.000181009	--	--	--	--	--	--	--	--	--
93.6002	0.000188996	--	--	--	--	--	--	--	--	--
93.5313	0.000264548	--	--	--	--	--	--	--	--	--
93.4624	0.000309714	--	--	--	--	--	--	--	--	--
93.3935	0.000421478	--	--	--	--	--	--	--	--	--
93.3246	0.000364803	--	--	--	--	--	--	--	--	--
93.2557	0.000327308	--	--	--	--	--	--	--	--	--
93.1867	0.000248381	--	--	--	--	--	--	--	--	--
93.1178	0.000198419	--	--	--	--	--	--	--	--	--
93.0489	5.74007e-05	--	--	--	--	--	--	--	--	--
92.98	0.000140159	--	--	--	--	--	--	--	--	--
92.9111	2.2007e-05	--	--	--	--	--	--	--	--	--
92.8422	0.000129375	--	--	--	--	--	--	--	--	--
92.7732	0.000184048	--	--	--	--	--	--	--	--	--
92.7043	0.000344218	--	--	--	--	--	--	--	--	--
92.6354	0.000310719	--	--	--	--	--	--	--	--	--
92.5665	0.000386554	--	--	--	--	--	--	--	--	--
92.4976	0.000411187	--	--	--	--	--	--	--	--	--
92.4286	0.000337048	--	--	--	--	--	--	--	--	--
92.3597	0.000234124	--	--	--	--	--	--	--	--	--
92.2908	0.000148133	--	--	--	--	--	--	--	--	--
92.2219	0.000103452	--	--	--	--	--	--	--	--	--
92.153	9.8808e-06	--	--	--	--	--	--	--	--	--
92.0841	9.46731e-05	--	--	--	--	--	--	--	--	--
92.0151	0.000113253	--	--	--	--	--	--	--	--	--
91.9462	0.000137263	--	--	--	--	--	--	--	--	--
91.8773	0.000292332	--	--	--	--	--	--	--	--	--
91.8084	0.000290349	--	--	--	--	--	--	--	--	--
91.7395	0.000332416	--	--	--	--	--	--	--	--	--
91.6705	0.000376891	--	--	--	--	--	--	--	--	--
91.6016	0.000249764	--	--	--	--	--	--	--	--	--
91.5327	0.000216736	--	--	--	--	--	--	--	--	--
91.4638	0.000160231	--	--	--	--	--	--	--	--	--
91.3949	0.000139781	--	--	--	--	--	--	--	--	--
91.3259	3.59687e-05	--	--	--	--	--	--	--	--	--
91.257	0.000117984	--	--	--	--	--	--	--	--	--
91.1881	0.000141985	--	--	--	--	--	--	--	--	--
91.1192	0.000206273	--	--	--	--	--	--	--	--	--
91.0503	0.00030964	--	--	--	--	--	--	--	--	--
90.9814	0.00030781	--	--	--	--	--	--	--	--	--
90.9124	0.000250765	--	--	--	--	--	--	--	--	--
90.8435	0.000398659	--	--	--	--	--	--	--	--	--
90.7746	0.000317536	--	--	--	--	--	--	--	--	--
90.7057	0.000252467	--	--	--	--	--	--	--	--	--
90.6368	0.000116927	--	--	--	--	--	--	--	--	--
90.5678	8.6982e-05	--	--	--	--	--	--	--	--	--
90.4989	0.000107202	--	--	--	--	--	--	--	--	--
90.43	7.17118e-05	--	--	--	--	--	--	--	--	--
90.3611	0.000107023	--	--	--	--	--	--	--	--	--
90.2922	0.000210492	--	--	--	--	--	--	--	--	--
90.2232	0.000289165	--	--	--	--	--	--	--	--	--
90.1543	0.000314776	--	--	--	--	--	--	--	--	--
90.0854	0.000373167	--	--	--	--	--	--	--	--	--
90.0165	0.000379458	--	--	--	--	--	--	--	--	--
89.9476	0.000312504	--	--	--	--	--	--	--	--	--
89.8787	0.000140189	--	--	--	--	--	--	--	--	--
89.8097	0.000235498	--	--	--	--	--	--	--	--	--
89.7408	6.56597e-05	--	--	--	--	--	--	--	--	--
89.6719	0.00011378	--	--	--	--	--	--	--	--	--
89.603	0.000214351	--	--	--	--	--	--	--	--	--
89.5341	0.000220486	--	--	--	--	--	--	--	--	--
89.4651	0.000173518	--	--	--	--	--	--	--	--	--
89.3962	0.000308043	--	--	--	--	--	--	--	--	--
89.3273	0.000315401	--	--	--	--	--	--	--	--	--
89.2584	0.000343435	--	--	--	--	--	--	--	--	--
89.1895	0.000377943	--	--	--	--	--	--	--	--	--
89.1206	0.000313787	--	--	--	--	--	--	--	--	--
89.0516	0.000283775	--	--	--	--	--	--	--	--	--
88.9827	0.000219733	--	--	--	--	--	--	--	--	--
88.9138	0.000104449	--	--	--	--	--	--	--	--	--
88.8449	0.000179312	--	--	--	--	--	--	--	--	--
88.776	0.000212927	--	--	--	--	--	--	--	--	--
88.707	0.000227579	--	--	--	--	--	--	--	--	--
88.6381	0.000302486	--	--	--	--	--	--	--	--	--
88.5692	0.000364861	--	--	--	--	--	--	--	--	--
88.5003	0.000403903	--	--	--	--	--	--	--	--	--
88.4314	0.000468289	--	--	--	--	--	--	--	--	--
88.3625	0.000479898	--	--	--	--	--	--	--	--	--
88.2935	0.000330856	--	--	--	--	--	--	--	--	--
88.2246	0.000293937	--	--	--	--	--	--	--	--	--
88.1557	0.000297307	--	--	--	--	--	--	--	--	--
88.0868	0.00026927	--	--	--	--	--	--	--	--	--
88.0179	0.000184777	--	--	--	--	--	--	--	--	--
87.9489	0.000298435	--	--	--	--	--	--	--	--	--
87.88	0.000366712	--	--	--	--	--	--	--	--	--
87.8111	0.000437104	--	--	--	--	--	--	--	--	--
87.7422	0.000376201	--	--	--	--	--	--	--	--	--
87.6733	0.000497877	--	--	--	--	--	--	--	--	--
87.6044	0.000498959	--	--	--	--	--	--	--	--	--
87.5354	0.000466954	--	--	--	--	--	--	--	--	--
87.4665	0.000423195	--	--	--	--	--	--	--	--	--
87.3976	0.000398242	--	--	--	--	--	--	--	--	--
87.3287	0.000291568	--	--	--	--	--	--	--	--	--
87.2598	0.000300988	--	--	--	--	--	--	--	--	--
87.1908	0.000283242	--	--	--	--	--	--	--	--	--
87.1219	0.000283989	--	--	--	--	--	--	--	--	--
87.053	0.000374712	--	--	--	--	--	--	--	--	--
86.9841	0.000414033	--	--	--	--	--	--	--	--	--
86.9152	0.000470401	--	--	--	--	--	--	--	--	--
86.8463	0.00047626	--	--	--	--	--	--	--	--	--
86.7773	0.000500626	--	--	--	--	--	--	--	--	--
86.7084	0.000409665	--	--	--	--	--	--	--	--	--
86.6395	0.000426618	--	--	--	--	--	--	--	--	--
86.5706	0.000371413	--	--	--	--	--	--	--	--	--
86.5017	0.000221079	--	--	--	--	--	--	--	--	--
86.4327	0.000213394	--	--	--	--	--	--	--	--	--
86.3638	0.000176888	--	--	--	--	--	--	--	--	--
86.2949	0.000262875	--	--	--	--	--	--	--	--	--
86.226	0.000311747	--	--	--	--	--	--	--	--	--
86.1571	0.000314637	--	--	--	--	--	--	--	--	--
86.0882	0.000367398	--	--	--	--	--	--	--	--	--
86.0192	0.000312987	--	--	--	--	--	--	--	--	--
85.9503	0.000379869	--	--	--	--	--	--	--	--	--
85.8814	0.000353754	--	--	--	--	--	--	--	--	--
85.8125	0.000361457	--	--	--	--	--	--	--	--	--
85.7436	0.000203032	--	--	--	--	--	--	--	--	--
85.6746	0.000129551	--	--	--	--	--	--	--	--	--
85.6057	0.000111848	--	--	--	--	--	--	--	--	--
85.5368	0.000109395	--	--	--	--	--	--	--	--	--
85.4679	0.000184099	--	--	--	--	--	--	--	--	--
85.399	0.000242319	--	--	--	--	--	--	--	--	--
85.3301	0.000241522	--	--	--	--	--	--	--	--	--
85.2611	0.000347306	--	--	--	--	--	--	--	--	--
85.1922	0.000308282	--	--	--	--	--	--	--	--	--
85.1233	0.000269397	--	--	--	--	--	--	--	--	--
85.0544	0.000260022	--	--	--	--	--	--	--	--	--
84.9855	0.000208372	--	--	--	--	--	--	--	--	--
84.9166	0.000166423	--	--	--	--	--	--	--	--	--
84.8476	7.6805e-05	--	--	--	--	--	--	--	--	--
84.7787	0.000118552	--	--	--	--	--	--	--	--	--
84.7098	7.11426e-05	--	--	--	--	--	--	--	--	--
84.6409	7.01145e-05	--	--	--	--	--	--	--	--	--
84.572	0.000197478	--	--	--	--	--	--	--	--	--
84.503	0.000220439	--	--	--	--	--	--	--	--	--
84.4341	0.000233809	--	--	--	--	--	--	--	--	--
84.3652	0.000210568	--	--	--	--	--	--	--	--	--
84.2963	0.000184117	--	--	--	--	--	--	--	--	--
84.2274	0.000254702	--	--	--	--	--	--	--	--	--
84.1585	0.00019213	--	--	--	--	--	--	--	--	--
84.0895	0.000178713	--	--	--	--	--	--	--	--	--
84.0206	5.93055e-05	--	--	--	--	--	--	--	--	--
83.9517	0.000126069	--	--	--	--	--	--	--	--	--
83.8828	-4.72126e-05	--	--	--	--	--	--	--	--	--
83.8139	0.00010157	--	--	--	--	--	--	--	--	--
83.7449	8.51056e-05	--	--	--	--	--	--	--	--	--
83.676	0.000154865	--	--	--	--	--	--	--	--	--
83.6071	0.000225361	--	--	--	--	--	--	--	--	--
83.5382	0.000248143	--	--	--	--	--	--	--	--	--
83.4693	0.000239285	--	--	--	--	--	--	--	--	--
83.4004	0.000166502	--	--	--	--	--	--	--	--	--
83.3314	3.85035e-05	--	--	--	--	--	--	--	--	--
83.2625	0.000104151	--	--	--	--	--	--	--	--	--
83.1936	3.65943e-05	--	--	--	--	--	--	--	--	--
83.1247	7.64449e-05	--	--	--	--	--	--	--	--	--
83.0558	5.39134e-05	--	--	--	--	--	--	--	--	--
82.9868	5.2548e-05	--	--	--	--	--	--	--	--	--
82.9179	0.000115132	--	--	--	--	--	--	--	--	--
82.849	0.000104451	--	--	--	--	--	--	--	--	--
82.7801	0.000244351	--	--	--	--	--	--	--	--	--
82.7112	0.000210636	--	--	--	--	--	--	--	--	--
82.6422	0.000206722	--	--	--	--	--	--	--	--	--
82.5733	0.000217346	--	--	--	--	--	--	--	--	--
82.5044	0.000146104	--	--	--	--	--	--	--	--	--
82.4355	0.000113385	--	--	--	--	--	--	--	--	--
82.3666	-1.49975e-05	--	--	--	--	--	--	--	--	--
82.2977	5.51389e-05	--	--	--	--	--	--	--	--	--
82.2287	2.8823e-05	--	--	--	--	--	--	--	--	--
82.1598	5.7506e-05	--	--	--	--	--	--	--	--	--
82.0909	6.44468e-05	--	--	--	--	--	--	--	--	--
82.022	0.00013906	--	--	--	--	--	--	--	--	--
81.9531	0.000166569	--	--	--	--	--	--	--	--	--
81.8842	0.000229302	--	--	--	--	--	--	--	--	--
81.8152	0.000119528	--	--	--	--	--	--	--	--	--
81.7463	9.30835e-05	--	--	--	--	--	--	--	--	--
81.6774	0.000185828	--	--	--	--	--	--	--	--	--
81.6085	0.000119811	--	--	--	--	--	--	--	--	--
81.5396	-7.56144e-06	--	--	--	--	--	--	--	--	--
81.4706	1.58744e-06	--	--	--	--	--	--	--	--	--
81.4017	-5.30799e-05	--	--	--	--	--	--	--	--	--
81.3328	9.48261e-05	--	--	--	--	--	--	--	--	--
81.2639	0.000168415	--	--	--	--	--	--	--	--	--
81.195	0.000162564	--	--	--	--	--	--	--	--	--
81.1261	0.000190907	--	--	--	--	--	--	--	--	--
81.0571	0.00011965	--	--	--	--	--	--	--	--	--
80.9882	0.000173432	--	--	--	--	--	--	--	--	--
80.9193	0.000165192	--	--	--	--	--	--	--	--	--
80.8504	-4.62503e-06	--	--	--	--	--	--	--	--	--
80.7815	6.15958e-05	--	--	--	--	--	--	--	--	--
80.7125	1.67124e-05	--	--	--	--	--	--	--	--	--
80.6436	3.0418e-05	--	--	--	--	--	--	--	--	--
80.5747	1.23162e-05	--	--	--	--	--	--	--	--	--
80.5058	4.82911e-05	--	--	--	--	--	--	--	--	--
80.4369	0.000166661	--	--	--	--	--	--	--	--	--
80.3679	0.000144131	--	--	--	--	--	--	--	--	--
80.299	7.64299e-05	--	--	--	--	--	--	--	--	--
80.2301	0.000144656	--	--	--	--	--	--	--	--	--
80.1612	0.000150021	--	--	--	--	--	--	--	--	--
80.0923	0.00017061	--	--	--	--	--	--	--	--	--
80.0233	0.000138967	--	--	--	--	--	--	--	--	--
79.9544	-1.24985e-05	--	--	--	--	--	--	--	--	--
79.8855	5.37932e-05	--	--	--	--	--	--	--	--	--
79.8166	-2.16182e-05	--	--	--	--	--	--	--	--	--
79.7477	1.64269e-05	--	--	--	--	--	--	--	--	--
79.6788	6.59918e-05	--	--	--	--	--	--	--	--	--
79.6098	7.46005e-05	--	--	--	--	--	--	--	--	--
79.5409	0.000185453	--	--	--	--	--	--	--	--	--
79.472	0.000161867	--	--	--	--	--	--	--	--	--
79.4031	0.000134985	--	--	--	--	--	--	--	--	--
79.3342	0.000108482	--	--	--	--	--	--	--	--	--
79.2652	0.000107411	--	--	--	--	--	--	--	--	--
79.1963	0.000125868	--	--	--	--	--	--	--	--	--
79.1274	3.81474e-06	--	--	--	--	--	--	--	--	--
79.0585	-4.98673e-05	--	--	--	--	--	--	--	--	--
78.9896	-1.39313e-05	--	--	--	--	--	--	--	--	--
78.9207	8.35094e-05	--	--	--	--	--	--	--	--	--
78.8517	5.21339e-05	--	--	--	--	--	--	--	--	--
78.7828	0.000155928	--	--	--	--	--	--	--	--	--
78.7139	4.52889e-05	--	--	--	--	--	--	--	--	--
78.645	0.000111125	--	--	--	--	--	--	--	--	--
78.5761	0.000159251	--	--	--	--	--	--	--	--	--
78.5071	8.37605e-05	--	--	--	--	--	--	--	--	--
78.4382	0.000113925	--	--	--	--	--	--	--	--	--
78.3693	2.72619e-05	--	--	--	--	--	--	--	--	--
78.3004	6.96399e-05	--	--	--	--	--	--	--	--	--
78.2315	4.03299e-05	--	--	--	--	--	--	--	--	--
78.1626	4.19233e-05	--	--	--	--	--	--	--	--	--
78.0936	1.95044e-05	--	--	--	--	--	--	--	--	--
78.0247	4.31405e-05	--	--	--	--	--	--	--	--	--
77.9558	0.000121779	--	--	--	--	--	--	--	--	--
77.8869	0.000116625	--	--	--	--	--	--	--	--	--
77.818	0.000135567	--	--	--	--	--	--	--	--	--
77.749	0.000115197	--	--	--	--	--	--	--	--	--
77.6801	0.000156875	--	--	--	--	--	--	--	--	--
77.6112	1.00584e-05	--	--	--	--	--	--	--	--	--
77.5423	5.01295e-05	--	--	--	--	--	--	--	--	--
77.4734	-1.23951e-05	--	--	--	--	--	--	--	--	--
77.4045	-3.79802e-06	--	--	--	--	--	--	--	--	--
77.3355	6.19079e-05	--	--	--	--	--	--	--	--	--
77.2666	-9.85621e-06	--	--	--	--	--	--	--	--	--
77.1977	5.09535e-05	--	--	--	--	--	--	--	--	--
77.1288	0.000105229	--	--	--	--	--	--	--	--	--
77.0599	6.37874e-05	--	--	--	--	--	--	--	--	--
76.9909	0.000171329	--	--	--	--	--	--	--	--	--
76.922	0.000221203	--	--	--	--	--	--	--	--	--
76.8531	0.000113952	--	--	--	--	--	--	--	--	--
76.7842	4.34295e-05	--	--	--	--	--	--	--	--	--
76.7153	6.68247e-05	--	--	--	--	--	--	--	--	--
76.6464	-8.44648e-06	--	--	--	--	--	--	--	--	--
76.5774	-1.3363e-05	--	--	--	--	--	--	--	--	--
76.5085	-1.4485e-05	--	--	--	--	--	--	--	--	--
76.4396	4.50043e-06	--	--	--	--	--	--	--	--	--
76.3707	2.46314e-05	--	--	--	--	--	--	--	--	--
76.3018	2.44582e-06	--	--	--	--	--	--	--	--	--
76.2328	5.50734e-05	--	--	--	--	--	--	--	--	--
76.1639	0.000114551	--	--	--	--	--	--	--	--	--
76.095	8.95297e-05	--	--	--	--	--	--	--	--	--
76.0261	0.000169626	--	--	--	--	--	--	--	--	--
75.9572	0.000101275	--	--	--	--	--	--	--	--	--
75.8883	0.000132099	--	--	--	--	--	--	--	--	--
75.8193	5.69847e-06	--	--	--	--	--	--	--	--	--
75.7504	2.85939e-05	--	--	--	--	--	--	--	--	--
75.6815	4.16706e-05	--	--	--	--	--	--	--	--	--
75.6126	-1.45115e-05	--	--	--	--	--	--	--	--	--
75.5437	7.22531e-05	--	--	--	--	--	--	--	--	--
75.4748	0.000103797	--	--	--	--	--	--	--	--	--
75.4058	8.67599e-05	--	--	--	--	--	--	--	--	--
75.3369	8.1219e-05	--	--	--	--	--	--	--	--	--
75.268	0.000114829	--	--	--	--	--	--	--	--	--
75.1991	0.000129603	--	--	--	--	--	--	--	--	--
75.1302	4.59929e-05	--	--	--	--	--	--	--	--	--
75.0612	5.12317e-05	--	--	--	--	--	--	--	--	--
74.9923	9.7432e-06	--	--	--	--	--	--	--	--	--
74.9234	6.75072e-05	--	--	--	--	--	--	--	--	--
74.8545	-2.45968e-06	--	--	--	--	--	--	--	--	--
74.7856	-3.43922e-05	--	--	--	--	--	--	--	--	--
74.7167	2.56713e-05	--	--	--	--	--	--	--	--	--
74.6477	5.63201e-05	--	--	--	--	--	--	--	--	--
74.5788	0.000143637	--	--	--	--	--	--	--	--	--
74.5099	0.000115925	--	--	--	--	--	--	--	--	--
74.441	0.000157044	--	--	--	--	--	--	--	--	--
74.3721	1.38417e-06	--	--	--	--	--	--	--	--	--
74.3031	5.82417e-05	--	--	--	--	--	--	--	--	--
74.2342	1.37117e-05	--	--	--	--	--	--	--	--	--
74.1653	-1.76183e-05	--	--	--	--	--	--	--	--	--
74.0964	2.67799e-05	--	--	--	--	--	--	--	--	--
74.0275	8.37823e-06	--	--	--	--	--	--	--	--	--
73.9586	8.08506e-05	--	--	--	--	--	--	--	--	--
73.8896	6.07318e-05	--	--	--	--	--	--	--	--	--
73.8207	0.000108457	--	--	--	--	--	--	--	--	--
73.7518	5.91841e-05	--	--	--	--	--	--	--	--	--
73.6829	0.000148775	--	--	--	--	--	--	--	--	--
73.614	0.000202893	--	--	--	--	--	--	--	--	--
73.545	0.000110499	--	--	--	--	--	--	--	--	--
73.4761	0.000100653	--	--	--	--	--	--	--	--	--
73.4072	-4.13031e-05	--	--	--	--	--	--	--	--	--
73.3383	4.70953e-05	--	--	--	--	--	--	--	--	--
73.2694	-4.67243e-06	--	--	--	--	--	--	--	--	--
73.2005	-6.36222e-06	--	--	--	--	--	--	--	--	--
73.1315	5.36516e-05	--	--	--	--	--	--	--	--	--
73.0626	0.000130902	--	--	--	--	--	--	--	--	--
72.9937	5.61883e-05	--	--	--	--	--	--	--	--	--
72.9248	5.48362e-05	--	--	--	--	--	--	--	--	--
72.8559	0.000271797	--	--	--	--	--	--	--	--	--
72.7869	7.6411e-05	--	--	--	--	--	--	--	--	--
72.718	5.02975e-05	--	--	--	--	--	--	--	--	--
72.6491	5.205e-05	--	--	--	--	--	--	--	--	--
72.5802	1.1712e-05	--	--	--	--	--	--	--	--	--
72.5113	1.74246e-06	--	--	--	--	--	--	--	--	--
72.4424	8.12633e-05	--	--	--	--	--	--	--	--	--
72.3734	-6.72789e-06	--	--	--	--	--	--	--	--	--
72.3045	2.2139e-06	--	--	--	--	--	--	--	--	--
72.2356	0.000112629	--	--	--	--	--	--	--	--	--
[truncated: 1,193 more rows]

## Sheet: Fig 2b
Temperature (°C)	1	1.4	1.6	1.8	2	2.5
30	0.5	11.1216	13.2073	18.1864	19.7143	27.0821
40	0.5	8.95726	10.95	14.7565	17.2298	23.0066
50	0.5	7.398	8.23329	10.47	13.2396	19.9119
60	0.5	5.36548	6.11	8.99519	10.8743	14.3639
70	0.5	5.13	5.3	7.38	9.49	13.1863
80	0.5	4.9	5.83	6.83	8.39	12.6362

## Sheet: Fig 2c
	30°C	40°C	50°C	60°C	70°C	80°C
1	0.6	0.5	0.4	0.3	0.2	0.1
1.4	11.1216	8.95726	7.398	5.36548	5.13	4.9
1.6	13.2073	10.95	8.23329	6.11	5.3	5.83
1.8	18.1864	14.7565	10.47	8.99519	7.38	7.83
2	19.7143	17.2298	13.2396	10.8743	9.49	8.39
2.5	27.0821	23.0066	19.9119	14.3639	13.1863	12.6362

## Sheet: Fig 2d
Al2Cl7−			AlCl4−			DCM
Frequencies	Intensity (a.u.)		Frequencies	Intensity (a.u.)		Frequencies	Intensity (a.u.)
201.112	1.28335		94.7125	0		270.619	5.91874e-05
202.712	0.966145		96.3125	0.000690774		272.219	0.000397443
204.312	0.631087		97.7995	0.00349662		273.819	0.00195486
205.912	0.357672		97.9125	0.00390637		275.419	0.00813446
207.512	0.175885		99.3995	0.0152856		277.019	0.0292285
209.112	0.0750442		99.5125	0.0168518		278.619	0.0910283
210.712	0.0277808		100.999	0.0567333		280.219	0.245913
212.312	0.0089225		101.112	0.0618986		281.819	0.576373
213.912	0.00248561		102.599	0.182598		283.419	1.1721
215.512	0.000599894		102.712	0.197279		285.019	2.0681
217.112	0.000124644		104.199	0.512349		286.619	3.1661
299.809	0.00154896		104.312	0.548262		288.219	4.20559
301.409	0.00851545		105.799	1.25633		289.819	4.84706
303.009	0.040591		105.912	1.33175		291.419	4.84706
304.609	0.167862		107.399	2.69746		293.019	4.20559
306.209	0.602301		107.512	2.83291		294.619	3.1661
307.809	1.87509		108.999	5.08117		296.219	2.0681
309.409	5.06499		109.112	5.28761		297.819	1.1721
311.009	11.8709		110.599	8.41375		299.419	0.576373
312.609	24.1401		110.712	8.67689		301.019	0.245913
314.209	42.5935		112.199	12.2706		302.619	0.0910283
315.809	65.2072		112.312	12.5422		304.219	0.0292285
317.409	86.6159		113.799	15.7877		305.819	0.00813446
317.449	87.0744		113.912	15.9958		307.419	0.00195486
319.009	99.8271		115.399	17.9432		309.019	0.000397443
319.049	100		115.512	18.0218		702.337	0.0001628
320.609	99.8272		116.999	18.0264		703.937	0.000976195
320.649	99.6458		117.112	17.9485		704.427	0.0016136
322.209	86.6161		118.599	16.0086		705.537	0.00476834
322.249	86.1524		118.712	15.8008		706.027	0.00751245
323.809	65.208		120.199	12.5586		707.137	0.0200434
323.849	64.6292		120.312	12.2871		707.627	0.0302294
325.409	42.5959		121.799	8.69233		708.737	0.073143
325.449	42.0683		121.912	8.42898		709.227	0.105696
327.009	24.1467		123.399	5.29922		710.337	0.232183
327.049	23.7633		123.512	5.09246		710.827	0.321563
328.609	11.8864		124.999	2.84015		711.937	0.641632
328.649	11.6567		125.112	2.70441		712.427	0.851841
330.209	5.09663		126.599	1.33556		713.537	1.54455
330.249	4.98142		126.712	1.25994		714.027	1.96601
331.809	1.93111		128.199	0.549965		715.137	3.2406
331.849	1.88248		128.312	0.513949		715.627	3.95548
333.409	0.688364		129.799	0.197932		716.737	5.9295
333.449	0.671211		129.912	0.183205		717.227	6.94164
335.009	0.282587		131.399	0.0621138		718.337	9.46768
335.049	0.277633		131.512	0.0569312		718.827	10.6326
336.609	0.173285		132.999	0.016913		719.937	13.1998
336.649	0.17204		133.112	0.0153412		720.427	14.2231
338.209	0.141682		134.599	0.00392137		721.537	16.0783
338.249	0.14111		136.199	0.000693955		722.027	16.6254
339.849	0.116825		150.73	6.29044e-05		723.137	17.1198
341.449	0.0870658		152.33	0.00103669		723.627	16.9902
343.049	0.0567504		153.93	0.00556041		724.737	15.9418
344.649	0.0321487		154.332	0.00813516		725.227	15.1866
346.249	0.0158069		155.53	0.0237397		726.337	12.9871
347.849	0.00674334		155.875	0.0317922		726.827	11.8767
349.449	0.00249544		155.931	0.0333281		727.937	9.25814
351.049	0.000800514		157.13	0.0869356		728.427	8.12798
352.649	0.000221989		157.475	0.11291		729.537	5.77576
354.249	5.2507e-05		157.531	0.117777		730.027	4.86793
355.849	9.7932e-06		158.73	0.276997		731.137	3.15315
371.734	5.69161e-05		159.075	0.349379		731.627	2.55115
373.334	0.000319599		159.131	0.362703		732.737	1.50606
374.934	0.00152906		160.33	0.771696		733.227	1.16964
376.534	0.00632802		160.675	0.94603		734.337	0.629158
378.134	0.0227093		160.731	0.977555		734.827	0.468955
379.734	0.0707018		161.93	1.88671		735.937	0.229771
381.334	0.190982		162.275	2.24986		736.427	0.164346
382.934	0.447611		162.331	2.31437		737.537	0.073315
384.534	0.910241		163.53	4.06441		738.027	0.0503095
386.134	1.60606		163.875	4.71901		739.137	0.0204205
387.734	2.45875		163.931	4.83324		739.627	0.013438
389.334	3.26599		165.13	7.75073		740.737	0.00495466
390.934	3.76415		165.475	8.77133		741.227	0.00312249
392.534	3.76415		165.531	8.94624		742.827	0.000622405
394.134	3.26599		166.73	13.1509		920.244	0
395.734	2.45875		167.075	14.5221		921.844	7.23253e-05
397.334	1.60606		167.131	14.7527		923.444	0.000405331
398.934	0.910241		168.33	19.9531		925.044	0.00172664
400.534	0.447611		168.675	21.5215		926.644	0.00623694
402.134	0.190982		168.731	21.7795		928.244	0.0194509
403.734	0.0707018		169.93	27.1836		929.844	0.0525681
405.334	0.0227093		170.275	28.6586		931.444	0.123227
406.934	0.00632802		170.331	28.8943		933.044	0.250604
408.534	0.00152907		171.53	33.3347		934.644	0.442185
410.134	0.000319644		171.875	34.3585		936.244	0.676958
417.493	0.000713012		171.931	34.5131		937.844	0.899221
419.093	0.00392334		173.13	36.8004		939.444	1.03638
420.693	0.0187047		173.475	37.0734		941.044	1.03638
422.293	0.0773549		173.531	37.1006		942.644	0.899221
423.893	0.277557		174.73	36.4982		944.244	0.676958
425.493	0.864095		175.075	35.913		945.844	0.442185
427.093	2.3341		175.131	35.8004		947.444	0.250604
428.693	5.47047		176.33	32.3978		949.044	0.123227
430.293	11.1245		176.675	31.1063		950.644	0.0525681
431.893	19.6283		176.731	30.8839		952.244	0.0194509
433.493	30.0494		177.93	25.6192		953.844	0.00623694
435.093	39.9152		178.275	23.9775		955.444	0.00172664
436.693	46.0033		178.331	23.7061		957.044	0.000405331
438.293	46.0033		179.53	17.9625		958.644	7.23253e-05
439.893	39.9152		179.875	16.3714		1207.98	4.5092e-05
441.493	30.0494		179.931	16.1156		1209.58	0.000320017
443.093	19.6283		181.13	11.1188		1211.17	0.00158585
444.693	11.1245		181.475	9.86031		1212.77	0.00660845
446.293	5.47047		181.531	9.66272		1214.37	0.0237531
447.893	2.3341		182.73	6.0544		1215.97	0.0739823
449.493	0.864095		183.075	5.22067		1217.57	0.199868
451.093	0.277557		183.131	5.09256		1219.17	0.468457
452.693	0.0773549		184.33	2.89178		1220.77	0.952647
454.293	0.0187047		184.675	2.42333		1222.37	1.68089
455.893	0.00392333		184.731	2.3528		1223.97	2.57332
517.232	0.000132089		185.93	1.20885		1225.57	3.41819
518.832	0.00073851		186.275	0.984078		1227.17	3.93955
520.433	0.00356486		186.331	0.950907		1228.77	3.93955
520.824	0.00512705		187.53	0.441489		1230.37	3.41819
522.033	0.01497		187.875	0.349013		1231.97	2.57332
522.424	0.0208179		187.931	0.33563		1233.57	1.68089
523.633	0.0548197		189.13	0.140639		1235.17	0.952647
524.024	0.0737473		189.475	0.107923		1236.77	0.468457
525.233	0.175396		189.531	0.10328		1238.37	0.199868
525.624	0.228371		191.075	0.0290084		1239.97	0.0739823
526.746	0.466195		191.131	0.0276201		1241.57	0.0237531
526.833	0.491396		192.675	0.00670161		1243.17	0.00660845
527.224	0.61962		192.731	0.0063435		1244.77	0.00158585
528.346	1.15479		194.275	0.00125023		1246.37	0.000320017
528.433	1.20872		331.351	0.00140089		1327.56	3.79476e-06
528.824	1.4771		332.951	0.00837945		1329.16	9.317e-05
529.255	1.82692		334.551	0.0405106		1330.76	0.000504678
529.946	2.51897		336.151	0.168002		1332.36	0.00213748
530.033	2.61871		337.751	0.603194		1333.96	0.00771103
530.424	3.10409		339.351	1.87819		1335.56	0.02404
530.855	3.71322		340.951	5.07362		1337.16	0.0649643
531.546	4.85652		342.551	11.8913		1338.76	0.15228
531.633	5.01563		344.151	24.1818		1340.36	0.309685
532.024	5.77249		345.751	42.6671		1341.96	0.546429
532.455	6.68614		347.351	65.3201		1343.56	0.836548
533.146	8.31082		348.951	86.7659		1345.16	1.11121
533.233	8.52877		350.551	100		1346.76	1.2807
533.624	9.54133		352.151	100		1348.36	1.2807
534.055	10.7148		353.751	86.7659		1349.96	1.11121
534.746	12.6856		355.351	65.3201		1351.56	0.836548
534.833	12.9397		356.951	42.6671		1353.16	0.546429
535.224	14.0904		358.551	24.1818		1354.76	0.309685
535.655	15.3657		360.151	11.8913		1356.36	0.15228
536.346	17.3757		361.751	5.07362		1357.96	0.0649643
536.433	17.6233		363.351	1.87819		1359.56	0.02404
536.824	18.712		364.951	0.603194		1361.16	0.00771103
537.255	19.8569		366.551	0.168002		1362.76	0.00213748
537.946	21.5277		368.151	0.0405106		1364.36	0.000504678
538.033	21.7217		369.751	0.00837945		1365.96	9.317e-05
538.424	22.5432		469.468	8.78447e-05		1497.83	0.000141672
538.855	23.3472		469.951	0.000257585		1499.43	0.000850533
539.546	24.3944		471.068	0.0011914		1501.03	0.00411432
539.633	24.5047		471.551	0.00204586		1502.63	0.0170645
540.024	24.9409		472.668	0.00638086		1504.23	0.06127
540.455	25.3095		472.902	0.00798093		1505.83	0.19078
541.146	25.6621		473.151	0.0100922		1507.43	0.515362
541.233	25.6868		474.268	0.0274591		1509.03	1.20789
541.624	25.7463		474.502	0.033527		1510.63	2.45631
542.055	25.7196		474.751	0.0413548		1512.23	4.334
542.746	25.4945		475.868	0.101331		1513.83	6.63502
542.833	25.4516		476.102	0.121141		1515.43	8.81342
543.224	25.2215		476.351	0.146121		1517.03	10.1577
543.655	24.9013		477.468	0.324407		1518.63	10.1577
544.346	24.2559		477.702	0.379989		1520.23	8.81342
544.433	24.1636		477.951	0.448476		1521.83	6.63502
544.824	23.7192		479.068	0.903718		1523.43	4.334
545.255	23.1735		479.302	1.03742		1525.03	2.45631
545.946	22.18		479.551	1.19834		1526.63	1.20789
546.033	22.0443		480.668	2.19384		1528.23	0.515362
546.424	21.405		480.902	2.4686		1529.83	0.19078
546.855	20.6436		481.151	2.79137		1531.43	0.06127
547.546	19.305		482.268	4.64695		1533.03	0.0170645
547.633	19.1261		482.502	5.12653		1534.63	0.00411432
548.024	18.2957		482.751	5.67578		1536.23	0.000850533
548.455	17.3318		483.868	8.60105		3264.76	0.0015371
549.146	15.7017		484.102	9.30501		3266.36	0.00851565
549.233	15.4901		484.351	10.0894		3267.96	0.0406468
549.624	14.5259		485.468	13.9343		3269.56	0.168138
550.055	13.4444		485.702	14.7868		3271.16	0.603329
550.746	11.704		485.951	15.707		3272.76	1.87832
550.833	11.4859		487.068	19.7968		3274.36	5.07375
551.224	10.5146		487.302	20.6128		3275.96	11.8915
551.655	9.46716		487.551	21.4568		3277.56	24.1819
552.346	7.87114		488.668	24.7165		3279.16	42.6672
552.433	7.67871		488.902	25.2591		3280.76	65.3201
552.824	6.84157		489.151	25.775		3282.36	86.7659
553.255	5.97491		490.268	27.176		3283.96	100
553.946	4.72526		490.502	27.267		3285.56	100
554.033	4.58036		490.751	27.2842		3287.16	86.7659
554.424	3.96452		491.868	26.3672		3288.76	65.3201
554.855	3.35213		492.102	25.9809		3290.36	42.6672
555.546	2.51555		492.351	25.5003		3291.96	24.1819
555.633	2.42221		493.468	22.6127		3293.56	11.8915
556.024	2.03442		493.702	21.8861		3295.16	5.07375
556.455	1.66362		493.951	21.0749		3296.76	1.87832
557.146	1.18293		495.068	17.1609		3298.36	0.603329
557.624	0.9214		495.302	16.3166		3299.96	0.168138
558.055	0.728229		495.551	15.4161		3301.56	0.0406468
558.746	0.490205		496.668	11.5295		3303.16	0.00851565
559.224	0.367557		496.902	10.7689		3352.96	0.000787807
559.655	0.280648		497.151	9.98281		3354.56	0.00439977
560.346	0.178737		498.268	6.85497		3356.16	0.0210302
561.255	0.0950959		498.502	6.28912		3357.76	0.0870173
561.946	0.057271		498.751	5.71937		3359.36	0.312264
562.855	0.0282986		499.868	3.60295		3360.96	0.972175
563.546	0.0161081		500.102	3.24618		3362.56	2.62607
564.455	0.00738683		500.351	2.89537		3364.16	6.15478
565.146	0.00397184		501.468	1.67125		3365.76	12.5161
566.055	0.00168877		501.702	1.47831		3367.36	22.0837
567.655	0.000336956		501.951	1.29282		3368.96	33.8084
			503.068	0.682751		3370.56	44.9083
			503.302	0.592725		3372.16	51.7581
			503.551	0.508054		3373.76	51.7581
			504.668	0.245077		3375.36	44.9083
			504.902	0.208737		3376.96	33.8084
			505.151	0.175294		3378.56	22.0837
			506.268	0.0770797		3380.16	12.5161
			506.502	0.0643764		3381.76	6.15478
			506.751	0.0529356		3383.36	2.62607
			507.868	0.0211383		3384.96	0.972175
			508.102	0.0172913		3386.56	0.312264
			508.351	0.0139009		3388.16	0.0870173
			509.702	0.00396711		3389.76	0.0210302
			511.302	0.000696352		3391.36	0.00439977

## Sheet: Fig 2e
x (mol/mol)	Raman area ratio of Al2Cl7−
1	0
1.1	0.05
1.2	0.119
1.3	0.275
1.4	0.4083
1.5	0.489
1.6	0.6108
1.7	0.66
1.8	0.81
1.9	0.909
2	0.972

## Sheet: Fig 2f
Raman area ratio of Al2Cl7−	Integrated FWHM of 27Al resonances
0	0.5
0.4083	11.1216
0.6108	13.2073
0.81	18.1864
0.972	19.7143

## Sheet: Fig 3a
Chemical shift	1 : 0	Chemical shift	1 : 0.3	Chemical shift	1 : 1
200.063	0.00273	200.063	0.02331	200.063	0.01245
199.813	0.00306	199.813	0.02344	199.813	0.01198
199.563	0.00326	199.563	0.02333	199.563	0.01137
199.313	0.00332	199.313	0.02297	199.313	0.01108
199.064	0.00323	199.064	0.02258	199.064	0.01098
198.814	0.00294	198.814	0.02242	198.814	0.01103
198.564	0.00242	198.564	0.02265	198.564	0.01095
198.314	0.00163	198.314	0.02327	198.314	0.0115
198.064	0.000574487	198.064	0.02408	198.064	0.01214
197.814	-0.000686384	197.814	0.0248	197.814	0.01313
197.564	-0.00206	197.564	0.02523	197.564	0.01385
197.314	-0.0034	197.314	0.02529	197.314	0.01415
197.064	-0.00455	197.064	0.02508	197.064	0.01365
196.814	-0.00536	196.814	0.02482	196.814	0.0126
196.564	-0.00569	196.564	0.02476	196.564	0.01249
196.314	-0.00547	196.314	0.02512	196.314	0.01349
196.064	-0.00466	196.064	0.02603	196.064	0.01502
195.814	-0.00333	195.814	0.02743	195.814	0.01586
195.564	-0.00159	195.564	0.02916	195.564	0.01588
195.314	0.000402533	195.314	0.0309	195.314	0.01564
195.064	0.00244	195.064	0.0323	195.064	0.01491
194.815	0.00431	194.815	0.03314	194.815	0.01442
194.565	0.00582	194.565	0.03333	194.565	0.01432
194.315	0.0068	194.315	0.033	194.315	0.01466
194.065	0.00719	194.065	0.03243	194.065	0.01494
193.815	0.00697	193.815	0.03193	193.815	0.0149
193.565	0.00621	193.565	0.03179	193.565	0.01518
193.315	0.00506	193.315	0.03214	193.315	0.01506
193.065	0.00369	193.065	0.03291	193.065	0.01451
192.815	0.0023	192.815	0.03391	192.815	0.01332
192.565	0.00107	192.565	0.03492	192.565	0.01246
192.315	0.00014543	192.315	0.03582	192.315	0.0122
192.065	-0.000372266	192.065	0.03667	192.065	0.01253
191.815	-0.000419869	191.815	0.03756	191.815	0.01371
191.565	3.07111e-05	191.565	0.03853	191.565	0.01572
191.315	0.000980359	191.315	0.03941	191.315	0.0182
191.065	0.00241	191.065	0.03986	191.065	0.02017
190.815	0.00426	190.815	0.03957	190.815	0.0206
190.566	0.00645	190.566	0.03847	190.566	0.02068
190.316	0.00886	190.316	0.03688	190.316	0.02035
190.066	0.01135	190.066	0.03534	190.066	0.02051
189.816	0.01374	189.816	0.03442	189.816	0.01968
189.566	0.01587	189.566	0.03442	189.566	0.01893
189.316	0.01761	189.316	0.03527	189.316	0.01868
189.066	0.01889	189.066	0.03661	189.066	0.01951
188.816	0.01972	188.816	0.03801	188.816	0.0206
188.566	0.02015	188.566	0.03922	188.566	0.02085
188.316	0.02034	188.316	0.04024	188.316	0.01967
188.066	0.02042	188.066	0.04129	188.066	0.01772
187.816	0.02057	187.816	0.04254	187.816	0.01603
187.566	0.02092	187.566	0.04398	187.566	0.01534
187.316	0.02153	187.316	0.04531	187.316	0.01514
187.066	0.02243	187.066	0.04615	187.066	0.0156
186.816	0.02357	186.816	0.04617	186.816	0.01666
186.566	0.02485	186.566	0.04541	186.566	0.01784
186.317	0.02618	186.317	0.0442	186.317	0.01807
186.067	0.02742	186.067	0.04305	186.067	0.0176
185.817	0.02848	185.817	0.04243	185.817	0.01805
185.567	0.02931	185.567	0.04258	185.567	0.01982
185.317	0.02988	185.317	0.04344	185.317	0.02192
185.067	0.03021	185.067	0.0447	185.067	0.02255
184.817	0.03037	184.817	0.04601	184.817	0.02195
184.567	0.03043	184.567	0.04705	184.567	0.02062
184.317	0.03049	184.317	0.04772	184.317	0.01943
184.067	0.0306	184.067	0.04805	184.067	0.01894
183.817	0.03081	183.817	0.04816	183.817	0.01952
183.567	0.03112	183.567	0.04808	183.567	0.02129
183.317	0.03151	183.317	0.04777	183.317	0.02271
183.067	0.0319	183.067	0.04714	183.067	0.0236
182.817	0.03224	182.817	0.04619	182.817	0.02361
182.567	0.03246	182.567	0.04508	182.567	0.02367
182.317	0.03251	182.317	0.04413	182.317	0.0236
182.068	0.03238	182.068	0.0436	182.068	0.02335
181.818	0.03206	181.818	0.0436	181.818	0.02256
181.568	0.03156	181.568	0.04393	181.568	0.02203
181.318	0.03092	181.318	0.04418	181.318	0.02208
181.068	0.03014	181.068	0.04392	181.068	0.02288
180.818	0.02927	180.818	0.04287	180.818	0.02325
180.568	0.02832	180.568	0.04102	180.568	0.02281
180.318	0.02734	180.318	0.03867	180.318	0.02226
180.068	0.02638	180.068	0.03629	180.068	0.02188
179.818	0.0255	179.818	0.0344	179.818	0.02208
179.568	0.02478	179.568	0.03338	179.568	0.02193
179.318	0.02432	179.318	0.03343	179.318	0.02159
179.068	0.02419	179.068	0.03452	179.068	0.02097
178.818	0.02443	178.818	0.0364	178.818	0.02027
178.568	0.02507	178.568	0.03875	178.568	0.02025
178.318	0.02607	178.318	0.04126	178.318	0.02042
178.068	0.02737	178.068	0.04373	178.068	0.02116
177.819	0.02886	177.819	0.04606	177.819	0.02237
177.569	0.03042	177.569	0.04819	177.569	0.02455
177.319	0.03191	177.319	0.05004	177.319	0.02684
177.069	0.03321	177.069	0.05156	177.069	0.02813
176.819	0.03421	176.819	0.05275	176.819	0.02796
176.569	0.03484	176.569	0.05374	176.569	0.02693
176.319	0.03503	176.319	0.05468	176.319	0.02525
176.069	0.0348	176.069	0.0557	176.069	0.02328
175.819	0.03419	175.819	0.05671	175.819	0.02129
175.569	0.03331	175.569	0.05741	175.569	0.02005
175.319	0.03231	175.319	0.0575	175.319	0.02005
175.069	0.0314	175.069	0.05683	175.069	0.02184
174.819	0.03079	174.819	0.05558	174.819	0.02458
174.569	0.03071	174.569	0.05421	174.569	0.0274
174.319	0.03131	174.319	0.05324	174.319	0.02854
174.069	0.03271	174.069	0.05305	174.069	0.02843
173.819	0.03491	173.819	0.05374	173.819	0.02721
173.57	0.03781	173.57	0.05512	173.57	0.02647
173.32	0.04124	173.32	0.05688	173.32	0.02634
173.07	0.045	173.07	0.05872	173.07	0.02728
172.82	0.04882	172.82	0.06042	172.82	0.02796
172.57	0.05249	172.57	0.06182	172.57	0.02833
172.32	0.05583	172.32	0.06283	172.32	0.02761
172.07	0.05869	172.07	0.06333	172.07	0.02704
171.82	0.06102	171.82	0.06324	171.82	0.02654
171.57	0.06277	171.57	0.0626	171.57	0.0275
171.32	0.06396	171.32	0.06162	171.32	0.02901
171.07	0.06462	171.07	0.06066	171.07	0.03113
170.82	0.06479	170.82	0.0601	170.82	0.03276
170.57	0.06453	170.57	0.06018	170.57	0.03399
170.32	0.06393	170.32	0.06091	170.32	0.03423
170.07	0.06306	170.07	0.0621	170.07	0.03375
169.82	0.06202	169.82	0.06351	169.82	0.03322
169.571	0.06089	169.571	0.06489	169.571	0.03314
169.321	0.05975	169.321	0.06608	169.321	0.03317
169.071	0.05867	169.071	0.06688	169.071	0.03295
168.821	0.05769	168.821	0.0671	168.821	0.0324
168.571	0.05683	168.571	0.06655	168.571	0.03231
168.321	0.05611	168.321	0.06521	168.321	0.03295
168.071	0.05556	168.071	0.06324	168.071	0.0333
167.821	0.0552	167.821	0.06103	167.821	0.03237
167.571	0.0551	167.571	0.0591	167.571	0.03034
167.321	0.05531	167.321	0.05798	167.321	0.02961
167.071	0.0559	167.071	0.05807	167.071	0.03068
166.821	0.05692	166.821	0.05955	166.821	0.03241
166.571	0.0584	166.571	0.06227	166.571	0.03294
166.321	0.06035	166.321	0.06579	166.321	0.03254
166.071	0.06273	166.071	0.06941	166.071	0.03207
165.821	0.06549	165.821	0.0724	165.821	0.03253
165.571	0.06854	165.571	0.07426	165.571	0.03375
165.321	0.07178	165.321	0.07495	165.321	0.03481
165.072	0.07511	165.072	0.07492	165.072	0.03469
164.822	0.07843	164.822	0.07485	164.822	0.03361
164.572	0.08166	164.572	0.07531	164.572	0.03339
164.322	0.08473	164.322	0.07652	164.322	0.03446
164.072	0.08757	164.072	0.07829	164.072	0.03616
163.822	0.09014	163.822	0.08029	163.822	0.03734
163.572	0.09237	163.572	0.08228	163.572	0.03812
163.322	0.09424	163.322	0.08426	163.322	0.0389
163.072	0.09571	163.072	0.08638	163.072	0.03877
162.822	0.09676	162.822	0.08878	162.822	0.03805
162.572	0.09737	162.572	0.09141	162.572	0.03657
162.322	0.09755	162.322	0.09409	162.322	0.0361
162.072	0.09736	162.072	0.09658	162.072	0.03597
161.822	0.09687	161.822	0.09869	161.822	0.03658
161.572	0.0962	161.572	0.10029	161.572	0.0369
161.322	0.09552	161.322	0.10124	161.322	0.03741
161.073	0.09502	161.073	0.10138	161.073	0.03713
160.823	0.09489	160.823	0.1006	160.823	0.03691
160.573	0.09533	160.573	0.099	160.573	0.03603
160.323	0.09645	160.323	0.09694	160.323	0.03633
160.073	0.09832	160.073	0.09494	160.073	0.03691
159.823	0.10089	159.823	0.09338	159.823	0.03896
159.573	0.10402	159.573	0.09231	159.573	0.04107
159.323	0.1075	159.323	0.09139	159.323	0.04339
159.073	0.11108	159.073	0.09009	159.073	0.04496
158.823	0.11452	158.823	0.08807	158.823	0.0465
158.573	0.1176	158.573	0.08543	158.573	0.04802
158.323	0.12021	158.323	0.0827	158.323	0.05031
158.073	0.12233	158.073	0.08061	158.073	0.05174
157.823	0.12399	157.823	0.07975	157.823	0.05231
157.573	0.12531	157.573	0.08038	157.573	0.05061
157.323	0.1264	157.323	0.08236	157.323	0.04867
157.073	0.12736	157.073	0.08532	157.073	0.04666
156.824	0.12826	156.824	0.08876	156.824	0.04608
156.574	0.12909	156.574	0.09225	156.574	0.04584
156.324	0.12982	156.324	0.09551	156.324	0.04647
156.074	0.13038	156.074	0.09838	156.074	0.04696
155.824	0.13071	155.824	0.10083	155.824	0.04747
155.574	0.13077	155.574	0.10297	155.574	0.04724
155.324	0.13058	155.324	0.10504	155.324	0.04697
155.074	0.1302	155.074	0.10733	155.074	0.0467
154.824	0.12973	154.824	0.1101	154.824	0.04749
154.574	0.12932	154.574	0.11341	154.574	0.0491
154.324	0.12909	154.324	0.11701	154.324	0.05146
154.074	0.12916	154.074	0.12037	154.074	0.05273
153.824	0.12961	153.824	0.12287	153.824	0.0522
153.574	0.13047	153.574	0.12403	153.574	0.05079
153.324	0.13173	153.324	0.12372	153.324	0.05006
153.074	0.13333	153.074	0.12219	153.074	0.05128
152.824	0.13521	152.824	0.11999	152.824	0.05332
152.575	0.13727	152.575	0.11779	152.575	0.05517
152.325	0.13942	152.325	0.11626	152.325	0.05562
152.075	0.1416	152.075	0.11583	152.075	0.05586
151.825	0.14374	151.825	0.11668	151.825	0.05632
151.575	0.14583	151.575	0.11864	151.575	0.05815
151.325	0.14783	151.325	0.12131	151.325	0.05942
151.075	0.14974	151.075	0.12419	151.075	0.06026
150.825	0.15156	150.825	0.12685	150.825	0.05962
150.575	0.15331	150.575	0.12908	150.575	0.05858
150.325	0.15499	150.325	0.13089	150.325	0.05741
150.075	0.15662	150.075	0.13243	150.075	0.05746
149.825	0.15821	149.825	0.13392	149.825	0.05917
149.575	0.15978	149.575	0.13552	149.575	0.06193
149.325	0.16138	149.325	0.13742	149.325	0.06465
149.075	0.16303	149.075	0.13973	149.075	0.06691
148.825	0.16481	148.825	0.14254	148.825	0.06803
148.575	0.16678	148.575	0.14578	148.575	0.06823
148.326	0.16899	148.326	0.14919	148.326	0.06712
148.076	0.17149	148.076	0.15236	148.076	0.06597
147.826	0.17429	147.826	0.15483	147.826	0.06538
147.576	0.17737	147.576	0.15636	147.576	0.06602
147.326	0.18062	147.326	0.15702	147.326	0.06766
147.076	0.18394	147.076	0.15717	147.076	0.06886
146.826	0.18719	146.826	0.15724	146.826	0.06842
146.576	0.19023	146.576	0.15746	146.576	0.06616
146.326	0.19298	146.326	0.1577	146.326	0.06365
146.076	0.19541	146.076	0.15759	146.076	0.0623
145.826	0.19758	145.826	0.15675	145.826	0.06322
145.576	0.19958	145.576	0.15517	145.576	0.06516
145.326	0.20155	145.326	0.15321	145.326	0.06776
145.076	0.20362	145.076	0.15153	145.076	0.06897
144.826	0.20589	144.826	0.15072	144.826	0.06983
144.576	0.20837	144.576	0.15115	144.576	0.07069
144.326	0.21101	144.326	0.15279	144.326	0.07258
144.077	0.21369	144.077	0.15532	144.077	0.0746
143.827	0.21627	143.827	0.15827	143.827	0.0757
143.577	0.21863	143.577	0.16115	143.577	0.07624
143.327	0.22068	143.327	0.1636	143.327	0.07641
143.077	0.22242	143.077	0.16542	143.077	0.07685
142.827	0.22393	142.827	0.16661	142.827	0.07671
142.577	0.22532	142.577	0.16733	142.577	0.07658
142.327	0.22674	142.327	0.16783	142.327	0.07658
142.077	0.22834	142.077	0.16843	142.077	0.07792
141.827	0.23022	141.827	0.16944	141.827	0.07963
141.577	0.23245	141.577	0.17113	141.577	0.0816
141.327	0.23502	141.327	0.1737	141.327	0.08311
141.077	0.23793	141.077	0.17722	141.077	0.08517
140.827	0.24111	140.827	0.18162	140.827	0.08752
140.577	0.24451	140.577	0.1866	140.577	0.08928
140.327	0.24806	140.327	0.19169	140.327	0.09023
140.077	0.25169	140.077	0.19629	140.077	0.08999
139.828	0.25534	139.828	0.19989	139.828	0.08942
139.578	0.25896	139.578	0.20225	139.578	0.08856
139.328	0.26248	139.328	0.20349	139.328	0.08793
139.078	0.26588	139.078	0.20407	139.078	0.08792
138.828	0.26912	138.828	0.20458	138.828	0.08873
138.578	0.2722	138.578	0.20556	138.578	0.09042
138.328	0.27512	138.328	0.20732	138.328	0.09303
138.078	0.27792	138.078	0.20981	138.078	0.09503
137.828	0.28061	137.828	0.21272	137.828	0.09687
137.578	0.28321	137.578	0.21552	137.578	0.09813
137.328	0.28575	137.328	0.2177	137.328	0.10021
137.078	0.28825	137.078	0.21899	137.078	0.10216
136.828	0.29071	136.828	0.21944	136.828	0.10361
136.578	0.29315	136.578	0.21945	136.578	0.10415
136.328	0.29562	136.328	0.21958	136.328	0.10447
136.078	0.29815	136.078	0.22024	136.078	0.10522
135.829	0.30079	135.829	0.22156	135.829	0.10662
135.579	0.3036	135.579	0.22338	135.579	0.10819
135.329	0.30662	135.329	0.22541	135.329	0.10997
135.079	0.30988	135.079	0.2275	135.079	0.11141
134.829	0.31336	134.829	0.22973	134.829	0.11258
134.579	0.31705	134.579	0.23234	134.579	0.11379
134.329	0.32088	134.329	0.23556	134.329	0.11611
134.079	0.32481	134.079	0.23942	134.079	0.11949
133.829	0.32878	133.829	0.2437	133.829	0.12216
133.579	0.33273	133.579	0.24809	133.579	0.12377
133.329	0.33663	133.329	0.25227	133.329	0.12516
133.079	0.34044	133.079	0.25612	133.079	0.128
132.829	0.34417	132.829	0.25968	132.829	0.13117
132.579	0.34778	132.579	0.26308	132.579	0.13278
132.329	0.35129	132.329	0.26639	132.329	0.13231
132.079	0.3547	132.079	0.26962	132.079	0.13059
131.829	0.35803	131.829	0.27264	131.829	0.12962
131.58	0.36133	131.58	0.27536	131.58	0.1298
131.33	0.36469	131.33	0.27775	131.33	0.13182
131.08	0.36819	131.08	0.28002	131.08	0.13537
130.83	0.37193	130.83	0.28255	130.83	0.13908
130.58	0.37599	130.58	0.28582	130.58	0.14192
130.33	0.38041	130.33	0.29019	130.33	0.14273
130.08	0.38521	130.08	0.29568	130.08	0.14299
129.83	0.39033	129.83	0.30187	129.83	0.14371
129.58	0.39567	129.58	0.30803	129.58	0.14601
129.33	0.4011	129.33	0.31338	129.33	0.14923
129.08	0.40649	129.08	0.31743	129.08	0.15197
128.83	0.41172	128.83	0.32015	128.83	0.1537
128.58	0.4167	128.58	0.32199	128.58	0.15509
128.33	0.42138	128.33	0.3236	128.33	0.15763
128.08	0.42578	128.08	0.32557	128.08	0.16131
127.83	0.42996	127.83	0.32832	127.83	0.16549
127.58	0.43402	127.58	0.33196	127.58	0.16944
127.331	0.43808	127.331	0.33638	127.331	0.17293
127.081	0.44226	127.081	0.34129	127.081	0.17563
126.831	0.44665	126.831	0.34636	126.831	0.17739
126.581	0.45132	126.581	0.35131	126.581	0.17967
126.331	0.45628	126.331	0.35603	126.331	0.18303
126.081	0.46153	126.081	0.36064	126.081	0.18756
125.831	0.46704	125.831	0.36536	125.831	0.19095
125.581	0.47274	125.581	0.37041	125.581	0.19354
125.331	0.4786	125.331	0.37588	125.331	0.19541
125.081	0.48457	125.081	0.38161	125.081	0.19797
124.831	0.49064	124.831	0.38732	124.831	0.20018
124.581	0.49681	124.581	0.39273	124.581	0.20271
124.331	0.50305	124.331	0.39766	124.331	0.20543
124.081	0.50938	124.081	0.40215	124.081	0.20961
123.831	0.51576	123.831	0.40638	123.831	0.21384
123.581	0.52215	123.581	0.41066	123.581	0.21803
123.331	0.5285	123.331	0.41527	123.331	0.22084
123.082	0.53473	123.082	0.42039	123.082	0.22368
122.832	0.54078	122.832	0.42608	122.832	0.2274
122.582	0.54659	122.582	0.43227	122.582	0.23309
122.332	0.55216	122.332	0.43885	122.332	0.23994
122.082	0.55752	122.082	0.44574	122.082	0.24591
121.832	0.56276	121.832	0.45289	121.832	0.25027
121.582	0.56798	121.582	0.46022	121.582	0.25346
121.332	0.57333	121.332	0.46762	121.332	0.25719
121.082	0.57895	121.082	0.47492	121.082	0.26203
120.832	0.58494	120.832	0.48193	120.832	0.26772
120.582	0.59138	120.582	0.48851	120.582	0.27349
120.332	0.5983	120.332	0.4946	120.332	0.27934
120.082	0.60569	120.082	0.50028	120.082	0.28552
119.832	0.61353	119.832	0.50575	119.832	0.29205
119.582	0.62175	119.582	0.51121	119.582	0.29818
119.332	0.63027	119.332	0.51686	119.332	0.30367
119.082	0.639	119.082	0.52275	119.082	0.30888
118.833	0.64779	118.833	0.52884	118.833	0.31434
118.583	0.65651	118.583	0.53504	118.583	0.31953
118.333	0.66498	118.333	0.54124	118.333	0.32458
118.083	0.67303	118.083	0.54736	118.083	0.33005
117.833	0.68052	117.833	0.55336	117.833	0.33673
117.583	0.68738	117.583	0.5593	117.583	0.3447
117.333	0.69359	117.333	0.56528	117.333	0.35235
117.083	0.69924	117.083	0.5715	117.083	0.35954
116.833	0.70448	116.833	0.57824	116.833	0.36576
116.583	0.70952	116.583	0.58573	116.583	0.37212
116.333	0.71458	116.333	0.59401	116.333	0.37837
116.083	0.71988	116.083	0.60282	116.083	0.38433
115.833	0.72558	115.833	0.61168	115.833	0.39045
115.583	0.73177	115.583	0.62002	115.583	0.39745
115.333	0.73849	115.333	0.6275	115.333	0.40591
115.083	0.7457	115.083	0.6341	115.083	0.41466
114.833	0.75331	114.833	0.6401	114.833	0.42288
114.584	0.76121	114.584	0.64585	114.584	0.43093
114.334	0.76926	114.334	0.6516	114.334	0.44033
114.084	0.77735	114.084	0.65745	114.084	0.45109
113.834	0.78537	113.834	0.66345	113.834	0.46145
113.584	0.79327	113.584	0.66973	113.584	0.46994
113.334	0.801	113.334	0.67653	113.334	0.47696
113.084	0.8086	113.084	0.6841	113.084	0.48482
112.834	0.81609	112.834	0.69258	112.834	0.49395
112.584	0.82357	112.584	0.70181	112.584	0.5043
112.334	0.83109	112.334	0.71143	112.334	0.51478
112.084	0.8387	112.084	0.72099	112.084	0.52541
111.834	0.84642	111.834	0.7301	111.834	0.53611
111.584	0.85419	111.584	0.73858	111.584	0.5464
111.334	0.86191	111.334	0.74647	111.334	0.55686
111.084	0.86945	111.084	0.75393	111.084	0.56803
110.834	0.87665	110.834	0.76114	110.834	0.58033
110.585	0.8834	110.585	0.76816	110.585	0.59263
110.335	0.88962	110.335	0.77498	110.335	0.6034
110.085	0.89529	110.085	0.78155	110.085	0.61303
109.835	0.90046	109.835	0.78791	109.835	0.62265
109.585	0.90524	109.585	0.79422	109.585	0.63348
109.335	0.90976	109.335	0.80075	109.335	0.64456
109.085	0.91415	109.085	0.80775	109.085	0.65523
108.835	0.91853	108.835	0.81535	108.835	0.66484
108.585	0.92297	108.585	0.82343	108.585	0.67479
108.335	0.92752	108.335	0.83166	108.335	0.68536
108.085	0.93217	108.085	0.83957	108.085	0.69702
107.835	0.93687	107.835	0.84674	107.835	0.70813
107.585	0.94153	107.585	0.85297	107.585	0.71888
107.335	0.94607	107.335	0.85831	107.335	0.72938
107.085	0.95039	107.085	0.86307	107.085	0.74034
106.835	0.95442	106.835	0.86769	106.835	0.75064
106.585	0.95812	106.585	0.87262	106.585	0.76001
106.335	0.9615	106.335	0.87821	106.335	0.7684
106.086	0.96463	106.086	0.88466	106.086	0.77727
105.836	0.96757	105.836	0.89197	105.836	0.78615
105.586	0.97045	105.586	0.89986	105.586	0.79501
105.336	0.97335	105.336	0.90787	105.336	0.8029
105.086	0.97632	105.086	0.91551	105.086	0.81067
104.836	0.97938	104.836	0.92241	104.836	0.81839
104.586	0.98245	104.586	0.92848	104.586	0.82669
104.336	0.98543	104.336	0.93395	104.336	0.83491
104.086	0.98819	104.086	0.93924	104.086	0.8429
103.836	0.99059	103.836	0.94482	103.836	0.84965
103.586	0.99254	103.586	0.95094	103.586	0.85554
103.336	0.99402	103.336	0.95756	103.336	0.8608
103.086	0.99505	103.086	0.96428	103.086	0.86625
102.836	0.99574	102.836	0.9705	102.836	0.8719
102.586	0.99621	102.586	0.97561	102.586	0.8775
102.336	0.99661	102.336	0.97926	102.336	0.88263
102.087	0.99703	102.087	0.98141	102.087	0.88743
101.837	0.99756	101.837	0.98241	101.837	0.8927
101.587	0.99818	101.587	0.98283	101.587	0.89854
101.337	0.99884	101.337	0.98333	101.337	0.90522
101.087	0.99944	101.087	0.98448	101.087	0.912
100.837	0.99986	100.837	0.98656	100.837	0.91975
100.587	1	100.587	0.9895	100.587	0.92732
100.337	0.99974	100.337	0.99286	100.337	0.93457
100.087	0.99902	100.087	0.99604	100.087	0.94122
99.837	0.99779	99.837	0.99846	99.837	0.94903
99.5871	0.99603	99.5871	0.99978	99.5871	0.95852
99.3372	0.99374	99.3372	1	99.3372	0.96862
99.0872	0.99094	99.0872	0.99945	99.0872	0.97756
98.8373	0.98766	98.8373	0.99867	98.8373	0.98498
98.5873	0.98394	98.5873	0.99812	98.5873	0.9916
98.3374	0.97982	98.3374	0.99792	98.3374	0.99692
98.0875	0.97535	98.0875	0.99775	98.0875	1
97.8375	0.97056	97.8375	0.99691	97.8375	0.99927
97.5876	0.9655	97.5876	0.99462	97.5876	0.99536
97.3376	0.96021	97.3376	0.99032	97.3376	0.9881
97.0877	0.95477	97.0877	0.98388	97.0877	0.97741
96.8377	0.94922	96.8377	0.97557	96.8377	0.96313
96.5878	0.94364	96.5878	0.96595	96.5878	0.94539
96.3379	0.93809	96.3379	0.95564	96.3379	0.92472
96.0879	0.93263	96.0879	0.94514	96.0879	0.90026
95.838	0.92729	95.838	0.93479	95.838	0.87288
95.588	0.92205	95.588	0.92471	95.588	0.84442
95.3381	0.91685	95.3381	0.9149	95.3381	0.81688
95.0882	0.91161	95.0882	0.9053	95.0882	0.79026
94.8382	0.90621	94.8382	0.89584	94.8382	0.7632
94.5883	0.90055	94.5883	0.88637	94.5883	0.73539
94.3384	0.89453	94.3384	0.87676	94.3384	0.70705
94.0884	0.88808	94.0884	0.8668	94.0884	0.67978
93.8385	0.88121	93.8385	0.85633	93.8385	0.65413
93.5885	0.87396	93.5885	0.84524	93.5885	0.63061
93.3386	0.8664	93.3386	0.83351	93.3386	0.60858
93.0887	0.85868	93.0887	0.8212	93.0887	0.58798
92.8387	0.85094	92.8387	0.8084	92.8387	0.56851
92.5888	0.84331	92.5888	0.7952	92.5888	0.54991
92.3388	0.8359	92.3388	0.78169	92.3388	0.53201
92.0889	0.82879	92.0889	0.76792	92.0889	0.51491
91.8389	0.82199	91.8389	0.75393	91.8389	0.4989
91.589	0.81545	91.589	0.73975	91.589	0.48359
91.3391	0.80904	91.3391	0.72546	91.3391	0.46889
91.0891	0.80262	91.0891	0.71127	91.0891	0.45482
90.8392	0.79599	90.8392	0.69754	90.8392	0.44129
90.5892	0.789	90.5892	0.68476	90.5892	0.42968
90.3393	0.7815	90.3393	0.6734	90.3393	0.4192
90.0894	0.77342	90.0894	0.66368	90.0894	0.41053
89.8394	0.76475	89.8394	0.65541	89.8394	0.40075
89.5895	0.75558	89.5895	0.64799	89.5895	0.39042
89.3395	0.74606	89.3395	0.64053	89.3395	0.37893
89.0896	0.73637	89.0896	0.6322	89.0896	0.36803
88.8397	0.72673	88.8397	0.62245	88.8397	0.35802
88.5897	0.71734	88.5897	0.61121	88.5897	0.34956
88.3398	0.70838	88.3398	0.59882	88.3398	0.34175
88.0898	0.69996	88.0898	0.58597	88.0898	0.33361
87.8399	0.69213	87.8399	0.57343	87.8399	0.32384
87.59	0.68486	87.59	0.56188	87.59	0.31356
87.34	0.67809	87.34	0.55178	87.34	0.30326
87.0901	0.67167	87.0901	0.54318	87.0901	0.29482
86.8401	0.66544	86.8401	0.53577	86.8401	0.28727
86.5902	0.65922	86.5902	0.52896	86.5902	0.2812
86.3402	0.6528	86.3402	0.52206	86.3402	0.27472
86.0903	0.64601	86.0903	0.51457	86.0903	0.26892
85.8404	0.63868	85.8404	0.50637	85.8404	0.26312
85.5904	0.6307	85.5904	0.49774	85.5904	0.25772
85.3405	0.62199	85.3405	0.48926	85.3405	0.25182
85.0905	0.61254	85.0905	0.48153	85.0905	0.24581
84.8406	0.60241	84.8406	0.47498	84.8406	0.24024
84.5907	0.59173	84.5907	0.46971	84.5907	0.2347
84.3407	0.5807	84.3407	0.46548	84.3407	0.2295
84.0908	0.56957	84.0908	0.46185	84.0908	0.22445
83.8408	0.55864	83.8408	0.45825	83.8408	0.22073
83.5909	0.54818	83.5909	0.45417	83.5909	0.21784
83.341	0.53847	83.341	0.44912	83.341	0.2154
83.091	0.52969	83.091	0.44277	83.091	0.21227
82.8411	0.52197	82.8411	0.43496	82.8411	0.20792
82.5911	0.51537	82.5911	0.42583	82.5911	0.20233
82.3412	0.50985	82.3412	0.41583	82.3412	0.1963
82.0913	0.50529	82.0913	0.40564	82.0913	0.19009
81.8413	0.50152	81.8413	0.3959	81.8413	0.18504
81.5914	0.49831	81.5914	0.38703	81.5914	0.18054
81.3414	0.49542	81.3414	0.37912	81.3414	0.17685
81.0915	0.49257	81.0915	0.37209	81.0915	0.17299
80.8415	0.48953	80.8415	0.36585	80.8415	0.16856
80.5916	0.48608	80.5916	0.36042	80.5916	0.16414
80.3417	0.48206	80.3417	0.35594	80.3417	0.15985
80.0917	0.47737	80.0917	0.35243	80.0917	0.15686
79.8418	0.47196	79.8418	0.3497	79.8418	0.15424
79.5918	0.46584	79.5918	0.34735	79.5918	0.15122
79.3419	0.45906	79.3419	0.3449	79.3419	0.14742
79.092	0.45171	79.092	0.34201	79.092	0.14383
78.842	0.44386	78.842	0.33856	78.842	0.141
78.5921	0.43562	78.5921	0.33466	78.5921	0.13866
78.3421	0.42707	78.3421	0.33052	78.3421	0.13553
78.0922	0.41832	78.0922	0.32632	78.0922	0.13246
77.8423	0.40949	77.8423	0.32215	77.8423	0.13033
77.5923	0.40073	77.5923	0.31803	77.5923	0.12942
77.3424	0.39218	77.3424	0.31397	77.3424	0.1284
77.0924	0.38403	77.0924	0.30997	77.0924	0.12671
76.8425	0.37645	76.8425	0.30604	76.8425	0.12473
76.5926	0.36957	76.5926	0.30222	76.5926	0.1225
76.3426	0.36349	76.3426	0.29849	76.3426	0.11957
76.0927	0.35825	76.0927	0.29485	76.0927	0.11638
75.8427	0.35381	75.8427	0.29129	75.8427	0.11426
75.5928	0.3501	75.5928	0.28778	75.5928	0.11327
75.3429	0.34697	75.3429	0.28424	75.3429	0.11213
75.0929	0.34427	75.0929	0.28058	75.0929	0.10973
74.843	0.34184	74.843	0.2766	74.843	0.10675
74.593	0.33953	74.593	0.27211	74.593	0.10381
74.3431	0.33719	74.3431	0.26699	74.3431	0.10155
74.0932	0.33469	74.0932	0.26128	74.0932	0.09943
73.8432	0.33192	73.8432	0.25518	73.8432	0.09705
73.5933	0.32875	73.5933	0.24909	73.5933	0.09444
73.3433	0.3251	73.3433	0.24348	73.3433	0.09203
73.0934	0.32088	73.0934	0.23874	73.0934	0.0909
72.8435	0.31603	72.8435	0.23507	72.8435	0.09021
72.5935	0.31054	72.5935	0.23238	72.5935	0.08929
72.3436	0.30443	72.3436	0.23027	72.3436	0.08784
72.0936	0.2978	72.0936	0.22825	72.0936	0.08632
71.8437	0.29077	71.8437	0.22588	71.8437	0.0851
71.5937	0.28354	71.5937	0.22296	71.5937	0.08388
71.3438	0.27631	71.3438	0.21959	71.3438	0.08211
71.0939	0.26931	71.0939	0.21611	71.0939	0.08037
70.8439	0.26275	70.8439	0.21292	70.8439	0.0786
70.594	0.25678	70.594	0.21031	70.594	0.0777
70.344	0.25154	70.344	0.2084	70.344	0.07645
70.0941	0.24706	70.0941	0.20709	70.0941	0.0752
69.8442	0.24337	69.8442	0.2062	69.8442	0.07399
69.5942	0.24041	69.5942	0.20557	69.5942	0.07369
69.3443	0.2381	69.3443	0.20509	69.3443	0.0741
69.0943	0.23632	69.0943	0.20468	69.0943	0.07401
68.8444	0.23495	68.8444	0.20421	68.8444	0.07247
68.5945	0.23384	68.5945	0.2034	68.5945	0.06937
68.3445	0.23285	68.3445	0.20187	68.3445	0.06588
68.0946	0.23183	68.0946	0.19926	68.0946	0.06348
67.8446	0.23064	67.8446	0.19538	67.8446	0.06267
67.5947	0.22918	67.5947	0.19036	67.5947	0.06274
67.3448	0.22736	67.3448	0.18464	67.3448	0.06353
67.0948	0.22515	67.0948	0.1789	67.0948	0.06354
66.8449	0.22255	66.8449	0.17374	66.8449	0.06276
66.5949	0.21963	66.5949	0.16951	66.5949	0.0607
66.345	0.21647	66.345	0.16617	66.345	0.05914
66.0951	0.2132	66.0951	0.16343	66.0951	0.05953
65.8451	0.20995	65.8451	0.16095	65.8451	0.06057
65.5952	0.20683	65.5952	0.15852	65.5952	0.061
65.3452	0.20391	65.3452	0.15617	65.3452	0.05903
65.0953	0.20123	65.0953	0.15408	65.0953	0.05631
64.8453	0.19876	64.8453	0.15245	64.8453	0.0538
64.5954	0.19645	64.5954	0.15139	64.5954	0.05201
64.3455	0.19418	64.3455	0.15078	64.3455	0.05108
64.0955	0.19186	64.0955	0.15039	64.0955	0.05067
63.8456	0.18939	63.8456	0.14987	63.8456	0.05127
63.5956	0.18668	63.5956	0.14892	63.5956	0.05118
63.3457	0.18371	63.3457	0.14733	63.3457	0.05004
63.0958	0.18049	63.0958	0.14511	63.0958	0.04762
62.8458	0.17707	62.8458	0.14252	62.8458	0.04557
62.5959	0.17353	62.5959	0.14006	62.5959	0.04477
62.3459	0.17001	62.3459	0.13825	62.3459	0.04489
62.096	0.16661	62.096	0.13744	62.096	0.04486
61.8461	0.16345	61.8461	0.13759	61.8461	0.04422
61.5961	0.1606	61.5961	0.13827	61.5961	0.04442
61.3462	0.1581	61.3462	0.13882	61.3462	0.04615
61.0962	0.15594	61.0962	0.13863	61.0962	0.04818
60.8463	0.15407	60.8463	0.1374	60.8463	0.04824
60.5964	0.15241	60.5964	0.13521	60.5964	0.04657
60.3464	0.15088	60.3464	0.13247	60.3464	0.04422
60.0965	0.14938	60.0965	0.12975	60.0965	0.04226
59.8465	0.14784	59.8465	0.12752	59.8465	0.04002
59.5966	0.14622	59.5966	0.12606	59.5966	0.0382
59.3466	0.14449	59.3466	0.12542	59.3466	0.03669
59.0967	0.14266	59.0967	0.12542	59.0967	0.03639
58.8468	0.14077	58.8468	0.12578	58.8468	0.03611
58.5968	0.13886	58.5968	0.12609	58.5968	0.03578
58.3469	0.13696	58.3469	0.12588	58.3469	0.03459
58.0969	0.13512	58.0969	0.12474	58.0969	0.03383
57.847	0.13339	57.847	0.12243	57.847	0.03448
57.5971	0.13178	57.5971	0.11903	57.5971	0.03608
57.3471	0.13033	57.3471	0.11497	57.3471	0.03729
57.0972	0.12907	57.0972	0.11093	57.0972	0.03697
56.8472	0.128	56.8472	0.10758	56.8472	0.03601
56.5973	0.12713	56.5973	0.10537	56.5973	0.0347
56.3474	0.12643	56.3474	0.10438	56.3474	0.03327
56.0974	0.12582	56.0974	0.1044	56.0974	0.032
55.8475	0.12522	55.8475	0.10498	55.8475	0.03168
55.5975	0.12451	55.5975	0.10572	55.5975	0.03238
55.3476	0.12356	55.3476	0.10629	55.3476	0.03305
55.0977	0.12227	55.0977	0.10651	55.0977	0.03238
54.8477	0.12058	54.8477	0.10631	54.8477	0.03036
54.5978	0.11847	54.5978	0.1056	54.5978	0.02827
54.3478	0.116	54.3478	0.10432	54.3478	0.02731
54.0979	0.11325	54.0979	0.10241	54.0979	0.02797
53.8479	0.11035	53.8479	0.09991	53.8479	0.02903
53.598	0.10744	53.598	0.09699	53.598	0.02995
53.3481	0.10464	53.3481	0.09384	53.3481	0.03003
53.0981	0.10205	53.0981	0.09064	53.0981	0.02979
52.8482	0.09973	52.8482	0.08754	52.8482	0.02971
52.5983	0.09769	52.5983	0.08463	52.5983	0.02954
52.3483	0.09593	52.3483	0.08212	52.3483	0.02937
52.0984	0.09438	52.0984	0.08027	52.0984	0.02799
51.8484	0.09298	51.8484	0.07936	51.8484	0.02636
51.5985	0.09164	51.5985	0.07951	51.5985	0.0245
51.3486	0.09027	51.3486	0.08066	51.3486	0.02385
51.0986	0.08881	51.0986	0.08256	51.0986	0.02365
50.8487	0.08722	50.8487	0.08489	50.8487	0.02335
50.5987	0.08551	50.5987	0.0874	50.5987	0.0224
50.3488	0.08373	50.3488	0.08982	50.3488	0.02125
50.0988	0.08196	50.0988	0.09187	50.0988	0.02029
49.8489	0.0803	49.8489	0.09315	49.8489	0.01958
49.599	0.07887	49.599	0.09326	49.599	0.01885
49.349	0.07773	49.349	0.09192	49.349	0.01944
49.0991	0.07692	49.0991	0.08917	49.0991	0.02126
48.8491	0.07641	48.8491	0.08543	48.8491	0.02434
48.5992	0.07617	48.5992	0.08141	48.5992	0.02596
48.3493	0.07609	48.3493	0.07788	48.3493	0.02505
48.0993	0.07609	48.0993	0.07544	48.0993	0.0221
47.8494	0.07611	47.8494	0.07434	47.8494	0.0195
47.5994	0.0761	47.5994	0.07445	47.5994	0.01881
47.3495	0.07606	47.3495	0.07528	47.3495	0.01962
47.0996	0.07598	47.0996	0.07625	47.0996	0.02038
46.8496	0.07586	46.8496	0.07684	46.8496	0.02108
46.5997	0.07568	46.5997	0.07673	46.5997	0.02118
46.3497	0.0754	46.3497	0.07581	46.3497	0.02128
46.0998	0.07495	46.0998	0.07412	46.0998	0.02038
45.8499	0.07423	45.8499	0.07175	45.8499	0.01955
45.5999	0.07318	45.5999	0.06884	45.5999	0.01911
45.35	0.07177	45.35	0.06549	45.35	0.01948
45.1	0.07	45.1	0.0619	45.1	0.02015
44.8501	0.06793	44.8501	0.05832	44.8501	0.02055
44.6001	0.06565	44.6001	0.05511	44.6001	0.0207
44.3502	0.06327	44.3502	0.05264	44.3502	0.02017
44.1003	0.0609	44.1003	0.05122	44.1003	0.01933
43.8503	0.05863	43.8503	0.05097	43.8503	0.01818
43.6004	0.05652	43.6004	0.05183	43.6004	0.01752
43.3505	0.05459	43.3505	0.05356	43.3505	0.01694
43.1005	0.05286	43.1005	0.05582	43.1005	0.01686
42.8506	0.05132	42.8506	0.05821	42.8506	0.01646
42.6006	0.04995	42.6006	0.06039	42.6006	0.01588
42.3507	0.04875	42.3507	0.06211	42.3507	0.01503
42.1007	0.04773	42.1007	0.06331	42.1007	0.01481
41.8508	0.0469	41.8508	0.06407	41.8508	0.01582
41.6009	0.04628	41.6009	0.06459	41.6009	0.01671
41.3509	0.04588	41.3509	0.06498	41.3509	0.01686
41.101	0.04574	41.101	0.06518	41.101	0.01587
40.851	0.04587	40.851	0.06497	40.851	0.01544
40.6011	0.04625	40.6011	0.06404	40.6011	0.01589
40.3511	0.04685	40.3511	0.06219	40.3511	0.01685
40.1012	0.04763	40.1012	0.05941	40.1012	0.01701
39.8513	0.04851	39.8513	0.05589	39.8513	0.01601
39.6013	0.04939	39.6013	0.05199	39.6013	0.01448
39.3514	0.05018	39.3514	0.04816	39.3514	0.01369
39.1014	0.05078	39.1014	0.04485	39.1014	0.01378
38.8515	0.0511	38.8515	0.04251	38.8515	0.01496
38.6016	0.05109	38.6016	0.04142	38.6016	0.01606
38.3516	0.05071	38.3516	0.04163	38.3516	0.01664
38.1017	0.04995	38.1017	0.0428	38.1017	0.01591
37.8518	0.04881	37.8518	0.0443	37.8518	0.01455
37.6018	0.0473	37.6018	0.04536	37.6018	0.01313
37.3519	0.04546	37.3519	0.0454	37.3519	0.01202
37.1019	0.04335	37.1019	0.04425	37.1019	0.01067
36.852	0.04107	36.852	0.04227	36.852	0.00951
36.602	0.03875	36.602	0.04014	36.602	0.00911
36.3521	0.03657	36.3521	0.03859	36.3521	0.00933
36.1022	0.03473	36.1022	0.03805	36.1022	0.01013
35.8522	0.03342	35.8522	0.03855	35.8522	0.01045
35.6023	0.03279	35.6023	0.03981	35.6023	0.01074
35.3523	0.03292	35.3523	0.04141	35.3523	0.01008
35.1024	0.03375	35.1024	0.04304	35.1024	0.00892
34.8525	0.03516	34.8525	0.0445	34.8525	0.00807
34.6025	0.03688	34.6025	0.04572	34.6025	0.00861
34.3526	0.03865	34.3526	0.04663	34.3526	0.01028
34.1026	0.04017	34.1026	0.04719	34.1026	0.01209
33.8527	0.04122	33.8527	0.04737	33.8527	0.01256
33.6028	0.04163	33.6028	0.04719	33.6028	0.01138
33.3528	0.04138	33.3528	0.04666	33.3528	0.00876
33.1029	0.04051	33.1029	0.04587	33.1029	0.00634
32.8529	0.03911	32.8529	0.04499	32.8529	0.00523
32.603	0.03731	32.603	0.04429	32.603	0.00566
32.3531	0.03524	32.3531	0.04407	32.3531	0.00675
32.1031	0.03299	32.1031	0.04456	32.1031	0.00778
31.8532	0.03065	31.8532	0.04576	31.8532	0.00823
31.6032	0.02827	31.6032	0.04734	31.6032	0.00861
31.3533	0.0259	31.3533	0.04878	31.3533	0.00868
31.1033	0.0236	31.1033	0.04954	31.1033	0.00897
30.8534	0.02146	30.8534	0.04932	30.8534	0.00881
30.6035	0.01957	30.6035	0.04818	30.6035	0.0087
30.3535	0.018	30.3535	0.04652	30.3535	0.0087
30.1036	0.01683	30.1036	0.04482	30.1036	0.00944
29.8536	0.01608	29.8536	0.04346	29.8536	0.01002
29.6037	0.01575	29.6037	0.04253	29.6037	0.00982
29.3538	0.01577	29.3538	0.04189	29.3538	0.00883
29.1038	0.01604	29.1038	0.04123	29.1038	0.00849
28.8539	0.01644	28.8539	0.04026	28.8539	0.00938
28.6039	0.01687	28.6039	0.03879	28.6039	0.00979
28.354	0.01723	28.354	0.03679	28.354	0.0091
28.1041	0.01749	28.1041	0.03445	28.1041	0.00711
27.8541	0.01765	27.8541	0.03214	27.8541	0.00581
27.6042	0.01776	27.6042	0.03033	27.6042	0.00514
27.3542	0.01789	27.3542	0.02944	27.3542	0.00451
27.1043	0.01812	27.1043	0.02967	27.1043	0.00379
26.8544	0.01852	26.8544	0.03089	26.8544	0.00319
26.6044	0.01911	26.6044	0.0327	26.6044	0.00394
26.3545	0.01985	26.3545	0.03456	26.3545	0.00474
26.1045	0.02064	26.1045	0.03599	26.1045	0.00473
25.8546	0.02135	25.8546	0.03669	25.8546	0.00401
25.6046	0.02184	25.6046	0.03654	25.6046	0.00367
25.3547	0.02196	25.3547	0.0356	25.3547	0.0039
25.1048	0.02162	25.1048	0.03406	25.1048	0.00355
24.8548	0.02078	24.8548	0.03227	24.8548	0.00294
24.6049	0.01949	24.6049	0.03065	24.6049	0.00301
24.3549	0.01788	24.3549	0.02955	24.3549	0.00456
24.105	0.0161	24.105	0.0291	24.105	0.00635
23.8551	0.01438	23.8551	0.02912	23.8551	0.00781
23.6051	0.0129	23.6051	0.02924	23.6051	0.00792
23.3552	0.01182	23.3552	0.02911	23.3552	0.00755
23.1053	0.01122	23.1053	0.0286	23.1053	0.0069
22.8553	0.01113	22.8553	0.02785	22.8553	0.00702
22.6054	0.01147	22.6054	0.02714	22.6054	0.00725
22.3554	0.01214	22.3554	0.02668	22.3554	0.00737
22.1055	0.01298	22.1055	0.02661	22.1055	0.006
21.8555	0.01384	21.8555	0.02692	21.8555	0.00476
21.6056	0.01462	21.6056	0.02757	21.6056	0.00407
21.3557	0.01522	21.3557	0.02843	21.3557	0.00532
21.1057	0.01563	21.1057	0.02932	21.1057	0.00578
20.8558	0.01588	20.8558	0.02998	20.8558	0.00507
20.6058	0.01604	20.6058	0.03016	20.6058	0.00273
20.3559	0.01618	20.3559	0.02971	20.3559	0.000828899
20.106	0.01637	20.106	0.02866	20.106	2.45268e-05
19.856	0.01665	19.856	0.02718	19.856	0.0006408
19.6061	0.01702	19.6061	0.02549	19.6061	0.00199
19.3561	0.01744	19.3561	0.02383	19.3561	0.00321
19.1062	0.0178	19.1062	0.02236	19.1062	0.00377
18.8563	0.01801	18.8563	0.02113	18.8563	0.00431
18.6063	0.01794	18.6063	0.02014	18.6063	0.00433
18.3564	0.01751	18.3564	0.01924	18.3564	0.00418
18.1064	0.01665	18.1064	0.01822	18.1064	0.0031
17.8565	0.01536	17.8565	0.0169	17.8565	0.00277
17.6065	0.01365	17.6065	0.01527	17.6065	0.00287
17.3566	0.01161	17.3566	0.01357	17.3566	0.00366
17.1067	0.00932	17.1067	0.01229	17.1067	0.00362
16.8567	0.00689	16.8567	0.01198	16.8567	0.00306
16.6068	0.00444	16.6068	0.01299	16.6068	0.00198
16.3569	0.00205	16.3569	0.01536	16.3569	0.00156
16.1069	-0.000171911	16.1069	0.01871	16.1069	0.00225
15.857	-0.00214	15.857	0.02238	15.857	0.00309
15.607	-0.0038	15.607	0.02561	15.607	0.00297
15.3571	-0.00509	15.3571	0.02769	15.3571	0.0017
15.1071	-0.006	15.1071	0.02821	15.1071	0.000750917
14.8572	-0.00655	14.8572	0.02711	14.8572	0.000681512
14.6073	-0.00678	14.6073	0.02474	14.6073	0.000714029
14.3573	-0.00678	14.3573	0.02177	14.3573	0.000747667
14.1074	-0.00665	14.1074	0.01896	14.1074	0.000713982
13.8574	-0.00647	13.8574	0.01695	13.8574	0.000763539
13.6075	-0.0063	13.6075	0.01602	13.6075	0.000138908
13.3576	-0.00617	13.3576	0.01609	13.3576	1.75263e-05
13.1076	-0.00603	13.1076	0.01683	13.1076	-0.00026433
12.8577	-0.00584	12.8577	0.01782	12.8577	0.000239904
12.6077	-0.00549	12.6077	0.01874	12.6077	-4.28884e-05
12.3578	-0.00491	12.3578	0.01946	12.3578	0.000418217
12.1079	-0.00405	12.1079	0.01997	12.1079	0.000517555
11.8579	-0.0029	11.8579	0.02032	11.8579	0.000111909
11.608	-0.00149	11.608	0.02056	11.608	-0.000924922
11.358	9.71477e-05	11.358	0.0207	11.358	-0.00242
11.1081	0.00178	11.1081	0.02071	11.1081	-0.00243
10.8582	0.00347	10.8582	0.02054	10.8582	-0.00161
10.6082	0.0051	10.6082	0.02019	10.6082	0.000832608
10.3583	0.00663	10.3583	0.01969	10.3583	0.00211
10.1083	0.00805	10.1083	0.01909	10.1083	0.00272
9.85839	0.00932	9.85839	0.01838	9.85839	0.00177
9.60845	0.01044	9.60845	0.01758	9.60845	0.00156
9.35851	0.01137	9.35851	0.01668	9.35851	0.00107
9.10857	0.01204	9.10857	0.01574	9.10857	0.00108
8.85863	0.0124	8.85863	0.01488	8.85863	0.000301279
8.60869	0.01237	8.60869	0.01419	8.60869	-0.000367363
8.35875	0.0119	8.35875	0.01368	8.35875	-0.000948074
8.10881	0.01097	8.10881	0.01326	8.10881	-0.000955841
7.85886	0.00959	7.85886	0.01284	7.85886	-0.000156966
7.60892	0.00778	7.60892	0.01245	7.60892	0.000636228
7.35898	0.00561	7.35898	0.01227	7.35898	0.00182
7.10904	0.00312	7.10904	0.01253	7.10904	0.00195
6.8591	0.000398184	6.8591	0.01337	6.8591	0.00132
6.60916	-0.00247	6.60916	0.01471	6.60916	-0.000761229
6.35922	-0.00538	6.35922	0.01629	6.35922	-0.00189
6.10928	-0.00822	6.10928	0.01786	6.10928	-0.00169
5.85934	-0.01085	5.85934	0.01927	5.85934	-0.00014497
5.6094	-0.01312	5.6094	0.0205	5.6094	0.000350398
5.35946	-0.0149	5.35946	0.02157	5.35946	-0.00028893
5.10952	-0.01608	5.10952	0.02244	5.10952	-0.00153
4.85958	-0.01659	4.85958	0.02291	4.85958	-0.002
4.60964	-0.01645	4.60964	0.02274	4.60964	-0.00182
4.35969	-0.01572	4.35969	0.0218	4.35969	-0.000995846
4.10975	-0.01453	4.10975	0.0202	4.10975	0.000243054
3.85981	-0.01305	3.85981	0.01827	3.85981	0.00164
3.60987	-0.01148	3.60987	0.01647	3.60987	0.00255
3.35993	-0.00999	3.35993	0.01517	3.35993	0.00236
3.10999	-0.00871	3.10999	0.01458	3.10999	0.00129
2.86005	-0.00774	2.86005	0.0147	2.86005	-0.00024024
2.61011	-0.00713	2.61011	0.01543	2.61011	-0.00157
2.36017	-0.00687	2.36017	0.01658	2.36017	-0.00252
2.11023	-0.00692	2.11023	0.01789	2.11023	-0.00329
1.86029	-0.00722	1.86029	0.01904	1.86029	-0.00376
1.61035	-0.00769	1.61035	0.01972	1.61035	-0.00388
1.36041	-0.00828	1.36041	0.01969	1.36041	-0.00356
1.11047	-0.00892	1.11047	0.01887	1.11047	-0.00327
0.86052	-0.00957	0.86052	0.01738	0.86052	-0.00296
0.61058	-0.01021	0.61058	0.01549	0.61058	-0.00216
0.36064	-0.01079	0.36064	0.01357	0.36064	-0.000879776
0.1107	-0.01131	0.1107	0.01195	0.1107	0.000678393
-0.13924	-0.01173	-0.13924	0.0108	-0.13924	0.0017
-0.38918	-0.01204	-0.38918	0.01014	-0.38918	0.00198
-0.63912	-0.01221	-0.63912	0.0098	-0.63912	0.000672653
-0.88906	-0.01224	-0.88906	0.00958	-0.88906	-0.00191
-1.139	-0.01211	-1.139	0.00935	-1.139	-0.00457
-1.38894	-0.01184	-1.38894	0.00911	-1.38894	-0.00514
-1.63888	-0.01146	-1.63888	0.009	-1.63888	-0.00376
-1.88882	-0.01102	-1.88882	0.00913	-1.88882	-0.00197
-2.13876	-0.01056	-2.13876	0.00953	-2.13876	-0.00137
-2.38871	-0.01012	-2.38871	0.01011	-2.38871	-0.00167
-2.63865	-0.00974	-2.63865	0.0107	-2.63865	-0.00167
-2.88859	-0.00946	-2.88859	0.0112	-2.88859	-0.00168
-3.13853	-0.00929	-3.13853	0.01167	-3.13853	-0.00205
-3.38847	-0.00929	-3.38847	0.01228	-3.38847	-0.00334
-3.63841	-0.00949	-3.63841	0.01318	-3.63841	-0.00476
-3.88835	-0.00994	-3.88835	0.01438	-3.88835	-0.00574
-4.13829	-0.01071	-4.13829	0.01565	-4.13829	-0.00575
-4.38823	-0.01183	-4.38823	0.01655	-4.38823	-0.00507
-4.63817	-0.01334	-4.63817	0.01664	-4.63817	-0.00442
-4.88811	-0.01518	-4.88811	0.01564	-4.88811	-0.00464
-5.13805	-0.0173	-5.13805	0.01358	-5.13805	-0.00546
-5.38799	-0.01953	-5.38799	0.01081	-5.38799	-0.00661
-5.63793	-0.02172	-5.63793	0.0079	-5.63793	-0.00702
-5.88788	-0.02365	-5.88788	0.00546	-5.88788	-0.00687
-6.13782	-0.02514	-6.13782	0.00391	-6.13782	-0.00564
-6.38776	-0.02604	-6.38776	0.00339	-6.38776	-0.00503
-6.6377	-0.02627	-6.6377	0.00369	-6.6377	-0.00461
-6.88764	-0.02582	-6.88764	0.00438	-6.88764	-0.00499
-7.13758	-0.02475	-7.13758	0.005	-7.13758	-0.0046
-7.38752	-0.02321	-7.38752	0.00524	-7.38752	-0.00478
-7.63746	-0.02138	-7.63746	0.00505	-7.63746	-0.0054
-7.8874	-0.01948	-7.8874	0.00457	-7.8874	-0.0068
-8.13734	-0.01769	-8.13734	0.00399	-8.13734	-0.007
-8.38728	-0.01617	-8.38728	0.00342	-8.38728	-0.00623
-8.63722	-0.01503	-8.63722	0.00285	-8.63722	-0.00504
-8.88716	-0.01431	-8.88716	0.00226	-8.88716	-0.00468
-9.1371	-0.014	-9.1371	0.00174	-9.1371	-0.00495
-9.38705	-0.01403	-9.38705	0.00159	-9.38705	-0.00474
-9.63699	-0.01435	-9.63699	0.00217	-9.63699	-0.00432
-9.88693	-0.01485	-9.88693	0.00376	-9.88693	-0.00321
-10.1369	-0.01547	-10.1369	0.00632	-10.1369	-0.00302
-10.3868	-0.01613	-10.3868	0.00948	-10.3868	-0.00297
-10.6367	-0.01678	-10.6367	0.01254	-10.6367	-0.00369
-10.8867	-0.01738	-10.8867	0.01474	-10.8867	-0.00453
-11.1366	-0.01787	-11.1366	0.0154	-11.1366	-0.00562
-11.3866	-0.01824	-11.3866	0.01417	-11.3866	-0.0069
-11.6365	-0.01845	-11.6365	0.01113	-11.6365	-0.00791
-11.8864	-0.01849	-11.8864	0.00683	-11.8864	-0.00855
-12.1364	-0.01835	-12.1364	0.00223	-12.1364	-0.00808
-12.3863	-0.01801	-12.3863	-0.00157	-12.3863	-0.00652
-12.6363	-0.01748	-12.6363	-0.00361	-12.6363	-0.00459
-12.8862	-0.01675	-12.8862	-0.00341	-12.8862	-0.00351
-13.1362	-0.0158	-13.1362	-0.00117	-13.1362	-0.00371
-13.3861	-0.01464	-13.3861	0.00235	-13.3861	-0.00436
-13.636	-0.01328	-13.636	0.00612	-13.636	-0.00485
-13.886	-0.01177	-13.886	0.00923	-13.886	-0.00507
-14.1359	-0.01017	-14.1359	0.01118	-14.1359	-0.00505
-14.3859	-0.00858	-14.3859	0.01192	-14.3859	-0.00501
-14.6358	-0.00712	-14.6358	0.01176	-14.6358	-0.00458
-14.8857	-0.0059	-14.8857	0.01112	-14.8857	-0.00488
-15.1357	-0.00504	-15.1357	0.01036	-15.1357	-0.006
-15.3856	-0.00464	-15.3856	0.00975	-15.3856	-0.00768
-15.6356	-0.00478	-15.6356	0.00946	-15.6356	-0.00851
-15.8855	-0.00549	-15.8855	0.00959	-15.8855	-0.00723
-16.1354	-0.00678	-16.1354	0.01021	-16.1354	-0.00526
-16.3854	-0.00862	-16.3854	0.01123	-16.3854	-0.0036
-16.6353	-0.01093	-16.6353	0.01243	-16.6353	-0.00331
-16.8853	-0.01362	-16.8853	0.01347	-16.8853	-0.00334
-17.1352	-0.01653	-17.1352	0.01403	-17.1352	-0.00277
-17.3851	-0.01949	-17.3851	0.01399	-17.3851	-0.00212
-17.6351	-0.02228	-17.6351	0.01344	-17.6351	-0.00196
-17.885	-0.02469	-17.885	0.01266	-17.885	-0.00264
-18.135	-0.02654	-18.135	0.01196	-18.135	-0.00347
-18.3849	-0.02764	-18.3849	0.01149	-18.3849	-0.00368
-18.6349	-0.02789	-18.6349	0.01123	-18.6349	-0.00404
-18.8848	-0.02725	-18.8848	0.01103	-18.8848	-0.00369
-19.1347	-0.02572	-19.1347	0.01073	-19.1347	-0.00312
-19.3847	-0.0234	-19.3847	0.01021	-19.3847	-0.00159
-19.6346	-0.02043	-19.6346	0.00948	-19.6346	-0.000788112
-19.8846	-0.01701	-19.8846	0.00854	-19.8846	-0.00102
-20.1345	-0.01338	-20.1345	0.00746	-20.1345	-0.00188
-20.3844	-0.00978	-20.3844	0.00623	-20.3844	-0.00317
-20.6344	-0.00647	-20.6344	0.00484	-20.6344	-0.00479
-20.8843	-0.0037	-20.8843	0.00324	-20.8843	-0.00729
-21.1343	-0.00165	-21.1343	0.00144	-21.1343	-0.00925
-21.3842	-0.00048053	-21.3842	-0.000499092	-21.3842	-0.00946
-21.6341	-0.000240906	-21.6341	-0.00245	-21.6341	-0.00835
-21.8841	-0.000914463	-21.8841	-0.00428	-21.8841	-0.00717
-22.134	-0.0024	-22.134	-0.00587	-22.134	-0.00741
-22.384	-0.00455	-22.384	-0.00712	-22.384	-0.0083
-22.6339	-0.00717	-22.6339	-0.00784	-22.6339	-0.00954
-22.8838	-0.01003	-22.8838	-0.00773	-22.8838	-0.01003
-23.1338	-0.01293	-23.1338	-0.00657	-23.1338	-0.00997
-23.3837	-0.01568	-23.3837	-0.00433	-23.3837	-0.00874
-23.6337	-0.01813	-23.6337	-0.00138	-23.6337	-0.00735
-23.8836	-0.02015	-23.8836	0.00157	-23.8836	-0.00596
-24.1335	-0.02168	-24.1335	0.00379	-24.1335	-0.00585
-24.3835	-0.02267	-24.3835	0.00485	-24.3835	-0.00619
-24.6334	-0.02312	-24.6334	0.00475	-24.6334	-0.00675
-24.8834	-0.02306	-24.8834	0.00386	-24.8834	-0.00712
-25.1333	-0.02256	-25.1333	0.00259	-25.1333	-0.00788
-25.3833	-0.0217	-25.3833	0.00119	-25.3833	-0.00909
-25.6332	-0.02057	-25.6332	-0.000260045	-25.6332	-0.00996
-25.8831	-0.01927	-25.8831	-0.00173	-25.8831	-0.00969
-26.1331	-0.01789	-26.1331	-0.00306	-26.1331	-0.0088
-26.383	-0.0165	-26.383	-0.0039	-26.383	-0.00749
-26.633	-0.01517	-26.633	-0.00387	-26.633	-0.00655
-26.8829	-0.01397	-26.8829	-0.00278	-26.8829	-0.00574
-27.1328	-0.01295	-27.1328	-0.000828199	-27.1328	-0.00515
-27.3828	-0.01215	-27.3828	0.00145	-27.3828	-0.00547
-27.6327	-0.0116	-27.6327	0.00337	-27.6327	-0.00612
-27.8827	-0.01133	-27.8827	0.00443	-27.8827	-0.00766
-28.1326	-0.01134	-28.1326	0.00447	-28.1326	-0.00842
-28.3825	-0.01163	-28.3825	0.00369	-28.3825	-0.00826
-28.6325	-0.01219	-28.6325	0.00248	-28.6325	-0.00663
-28.8824	-0.01296	-28.8824	0.00123	-28.8824	-0.00563
-29.1324	-0.01391	-29.1324	0.000210976	-29.1324	-0.00673
-29.3823	-0.01497	-29.3823	-0.000422324	-29.3823	-0.0094
-29.6322	-0.01602	-29.6322	-0.000619328	-29.6322	-0.01068
-29.8822	-0.01697	-29.8822	-0.000404933	-29.8822	-0.01005
-30.1321	-0.01768	-30.1321	0.000130948	-30.1321	-0.00911
-30.3821	-0.01804	-30.3821	0.000856971	-30.3821	-0.0096
-30.632	-0.01796	-30.632	0.00164	-30.632	-0.0108
-30.8819	-0.01739	-30.8819	0.00239	-30.8819	-0.01092
-31.1319	-0.01632	-31.1319	0.00305	-31.1319	-0.01057
-31.3818	-0.01483	-31.3818	0.00361	-31.3818	-0.00941
-31.6318	-0.01301	-31.6318	0.00407	-31.6318	-0.00913
-31.8817	-0.01102	-31.8817	0.00437	-31.8817	-0.00857
-32.1317	-0.00898	-32.1317	0.00443	-32.1317	-0.0088
-32.3816	-0.00706	-32.3816	0.0041	-32.3816	-0.00901
-32.6315	-0.00537	-32.6315	0.00328	-32.6315	-0.00921
-32.8815	-0.00401	-32.8815	0.00193	-32.8815	-0.00898
-33.1314	-0.00306	-33.1314	0.000215794	-33.1314	-0.00783
-33.3813	-0.00257	-33.3813	-0.00156	-33.3813	-0.00646
-33.6313	-0.00257	-33.6313	-0.00301	-33.6313	-0.0052
-33.8812	-0.00308	-33.8812	-0.00383	-33.8812	-0.00462
-34.1312	-0.0041	-34.1312	-0.004	-34.1312	-0.00455
-34.3811	-0.00559	-34.3811	-0.00376	-34.3811	-0.00479
-34.6311	-0.00752	-34.6311	-0.00352	-34.6311	-0.00528
-34.881	-0.00979	-34.881	-0.0036	-34.881	-0.00594
-35.1309	-0.01232	-35.1309	-0.0041	-35.1309	-0.00595
-35.3809	-0.01498	-35.3809	-0.00488	-35.3809	-0.00592
-35.6308	-0.01763	-35.6308	-0.00564	-35.6308	-0.00564
-35.8808	-0.02011	-35.8808	-0.00612	-35.8808	-0.00612
-36.1307	-0.02227	-36.1307	-0.00617	-36.1307	-0.0066
-36.3806	-0.02401	-36.3806	-0.00578	-36.3806	-0.00745
-36.6306	-0.02523	-36.6306	-0.00495	-36.6306	-0.00815
-36.8805	-0.02594	-36.8805	-0.00371	-36.8805	-0.00815
-37.1305	-0.02617	-37.1305	-0.00216	-37.1305	-0.00755
-37.3804	-0.02605	-37.3804	-0.000485435	-37.3804	-0.00686
-37.6303	-0.02572	-37.6303	0.000988455	-37.6303	-0.00673
-37.8803	-0.02537	-37.8803	0.00192	-37.8803	-0.00649
-38.1302	-0.02515	-38.1302	0.00209	-38.1302	-0.00622
-38.3802	-0.02517	-38.3802	0.00145	-38.3802	-0.00655
-38.6301	-0.02547	-38.6301	0.000186689	-38.6301	-0.00791
-38.88	-0.026	-38.88	-0.00136	-38.88	-0.00907
-39.13	-0.02666	-39.13	-0.0028	-39.13	-0.01006
-39.3799	-0.02728	-39.3799	-0.00381	-39.3799	-0.01046
-39.6299	-0.02768	-39.6299	-0.00424	-39.6299	-0.01125
-39.8798	-0.0277	-39.8798	-0.00414	-39.8798	-0.01179
-40.1298	-0.02722	-40.1298	-0.00377	-40.1298	-0.01248
-40.3797	-0.02619	-40.3797	-0.00347	-40.3797	-0.01338
-40.6296	-0.02466	-40.6296	-0.0035	-40.6296	-0.01389
-40.8796	-0.02275	-40.8796	-0.00391	-40.8796	-0.01327
-41.1295	-0.02063	-41.1295	-0.00457	-41.1295	-0.01143
-41.3795	-0.01852	-41.3795	-0.00528	-41.3795	-0.00893
-41.6294	-0.01662	-41.6294	-0.00591	-41.6294	-0.00738
-41.8793	-0.01511	-41.8793	-0.00644	-41.8793	-0.00688
-42.1293	-0.01409	-42.1293	-0.00701	-42.1293	-0.00765
-42.3792	-0.01356	-42.3792	-0.00772	-42.3792	-0.00849
-42.6292	-0.01347	-42.6292	-0.00863	-42.6292	-0.00821
-42.8791	-0.01367	-42.8791	-0.00971	-42.8791	-0.00713
-43.129	-0.01399	-43.129	-0.01089	-43.129	-0.00612
-43.379	-0.01426	-43.379	-0.01208	-43.379	-0.00662
-43.6289	-0.01434	-43.6289	-0.01321	-43.6289	-0.0085
-43.8789	-0.01418	-43.8789	-0.01421	-43.8789	-0.01029
-44.1288	-0.01375	-44.1288	-0.015	-44.1288	-0.01105
-44.3787	-0.0131	-44.3787	-0.01549	-44.3787	-0.01013
-44.6287	-0.01233	-44.6287	-0.01559	-44.6287	-0.00878
-44.8786	-0.0115	-44.8786	-0.01525	-44.8786	-0.00757
-45.1286	-0.01068	-45.1286	-0.01442	-45.1286	-0.0067
-45.3785	-0.00987	-45.3785	-0.01311	-45.3785	-0.0059
-45.6285	-0.00904	-45.6285	-0.01137	-45.6285	-0.00504
-45.8784	-0.00815	-45.8784	-0.0093	-45.8784	-0.00422
-46.1283	-0.00715	-46.1283	-0.00704	-46.1283	-0.00427
-46.3783	-0.00602	-46.3783	-0.0047	-46.3783	-0.00506
-46.6282	-0.00481	-46.6282	-0.0024	-46.6282	-0.00689
-46.8781	-0.00364	-46.8781	-0.000252138	-46.8781	-0.00779
-47.1281	-0.00267	-47.1281	0.00162	-47.1281	-0.00792
-47.378	-0.00208	-47.378	0.00306	-47.378	-0.0075
-47.628	-0.00206	-47.628	0.0039	-47.628	-0.00749
-47.8779	-0.00274	-47.8779	0.00402	-47.8779	-0.00797
-48.1279	-0.00417	-48.1279	0.00346	-48.1279	-0.00777
-48.3778	-0.00634	-48.3778	0.00237	-48.3778	-0.00727
-48.6277	-0.00913	-48.6277	0.00101	-48.6277	-0.00554
-48.8777	-0.01237	-48.8777	-0.000420216	-48.8777	-0.004
-49.1276	-0.01582	-49.1276	-0.0018	-49.1276	-0.00377
-49.3776	-0.01923	-49.3776	-0.00312	-49.3776	-0.0056
-49.6275	-0.02236	-49.6275	-0.00445	-49.6275	-0.00872
-49.8774	-0.02498	-49.8774	-0.00577	-49.8774	-0.01033
-50.1274	-0.0269	-50.1274	-0.00699	-50.1274	-0.01184
-50.3773	-0.02797	-50.3773	-0.00795	-50.3773	-0.01264

## Sheet: Fig 3b
Al‒Cl distance (RAl‒Cl)	The standard Helmholtz free energies (F°)
5	0
4.5	1.76
3.5	11.35
3.2	18.09
3	25.76
2.8	37.27
2.5	35.73
2.2	22.53

## Sheet: Fig 3c
[C4Py]Cl-2AlCl3									[C4Py]Cl-2AlCl3 + LDPE
Chemical shift (ppm)	r.t.	Chemical shift (ppm)	60°C	Chemical shift (ppm)	80°C	Chemical shift (ppm)	100°C		Chemical shift (ppm)	r.t.	Chemical shift (ppm)	60°C	Chemical shift (ppm)	80°C	Chemical shift (ppm)	100°C
200.063	0.00273	200.063	-0.00552	200.063	-0.00352	200.063	-0.00228		200.063	-0.00921	200.063	-0.01433	200.063	-0.01384	200.063	-0.00579
199.813	0.00306	199.813	-0.00495	199.813	-0.00324	199.813	-0.000956184		199.813	-0.01117	199.813	-0.01403	199.813	-0.01258	199.813	-0.00617
199.563	0.00326	199.563	-0.00417	199.563	-0.00386	199.563	-0.000943294		199.563	-0.0133	199.563	-0.01416	199.563	-0.0119	199.563	-0.00704
199.313	0.00332	199.313	-0.00339	199.313	-0.00516	199.313	-0.00179		199.313	-0.01547	199.313	-0.0143	199.313	-0.01409	199.313	-0.00766
199.064	0.00323	199.064	-0.00259	199.064	-0.00687	199.064	-0.00261		199.064	-0.01752	199.064	-0.01399	199.064	-0.01641	199.064	-0.00803
198.814	0.00294	198.814	-0.0018	198.814	-0.00876	198.814	-0.00275		198.814	-0.01936	198.814	-0.01317	198.814	-0.01689	198.814	-0.00778
198.564	0.00242	198.564	-0.00134	198.564	-0.01066	198.564	-0.00254		198.564	-0.0209	198.564	-0.01213	198.564	-0.01574	198.564	-0.00779
198.314	0.00163	198.314	-0.00183	198.314	-0.01242	198.314	-0.00238		198.314	-0.02213	198.314	-0.01135	198.314	-0.01518	198.314	-0.00707
198.064	0.000574487	198.064	-0.00353	198.064	-0.01392	198.064	-0.00227		198.064	-0.02307	198.064	-0.01113	198.064	-0.0148	198.064	-0.00646
197.814	-0.000686384	197.814	-0.00584	197.814	-0.01507	197.814	-0.00191		197.814	-0.02375	197.814	-0.01141	197.814	-0.01382	197.814	-0.00536
197.564	-0.00206	197.564	-0.00754	197.564	-0.01584	197.564	-0.00184		197.564	-0.02421	197.564	-0.01186	197.564	-0.01231	197.564	-0.00512
197.314	-0.0034	197.314	-0.0078	197.314	-0.01631	197.314	-0.0022		197.314	-0.02446	197.314	-0.01217	197.314	-0.01195	197.314	-0.00502
197.064	-0.00455	197.064	-0.00688	197.064	-0.01658	197.064	-0.00313		197.064	-0.02448	197.064	-0.01222	197.064	-0.01329	197.064	-0.00603
196.814	-0.00536	196.814	-0.00573	196.814	-0.01667	196.814	-0.00338		196.814	-0.02421	196.814	-0.0121	196.814	-0.01438	196.814	-0.00727
196.564	-0.00569	196.564	-0.00514	196.564	-0.01648	196.564	-0.00238		196.564	-0.02357	196.564	-0.01198	196.564	-0.01535	196.564	-0.00884
196.314	-0.00547	196.314	-0.00523	196.314	-0.0158	196.314	-0.000496051		196.314	-0.02249	196.314	-0.01203	196.314	-0.01501	196.314	-0.00922
196.064	-0.00466	196.064	-0.00565	196.064	-0.01444	196.064	0.0011		196.064	-0.02092	196.064	-0.01226	196.064	-0.01576	196.064	-0.00885
195.814	-0.00333	195.814	-0.006	195.814	-0.01239	195.814	0.00169		195.814	-0.01887	195.814	-0.01261	195.814	-0.01623	195.814	-0.00751
195.564	-0.00159	195.564	-0.00601	195.564	-0.00984	195.564	0.00202		195.564	-0.01643	195.564	-0.01283	195.564	-0.01719	195.564	-0.0063
195.314	0.000402533	195.314	-0.00558	195.314	-0.00713	195.314	0.00251		195.314	-0.01375	195.314	-0.01285	195.314	-0.01643	195.314	-0.005
195.064	0.00244	195.064	-0.0048	195.064	-0.00466	195.064	0.00311		195.064	-0.01103	195.064	-0.01255	195.064	-0.01448	195.064	-0.00449
194.815	0.00431	194.815	-0.00405	194.815	-0.0028	194.815	0.0036		194.815	-0.00849	194.815	-0.01206	194.815	-0.01259	194.815	-0.00467
194.565	0.00582	194.565	-0.0037	194.565	-0.0018	194.565	0.00426		194.565	-0.00633	194.565	-0.01141	194.565	-0.01261	194.565	-0.00529
194.315	0.0068	194.315	-0.00382	194.315	-0.00182	194.315	0.005		194.315	-0.00467	194.315	-0.0109	194.315	-0.01383	194.315	-0.00523
194.065	0.00719	194.065	-0.00417	194.065	-0.00293	194.065	0.0051		194.065	-0.00357	194.065	-0.0107	194.065	-0.01518	194.065	-0.00475
193.815	0.00697	193.815	-0.00454	193.815	-0.00504	193.815	0.00359		193.815	-0.00298	193.815	-0.01096	193.815	-0.01527	193.815	-0.00466
193.565	0.00621	193.565	-0.00488	193.565	-0.00793	193.565	0.00137		193.565	-0.0028	193.565	-0.01156	193.565	-0.01493	193.565	-0.00587
193.315	0.00506	193.315	-0.00535	193.315	-0.01121	193.315	-0.00103		193.315	-0.00288	193.315	-0.01226	193.315	-0.01355	193.315	-0.00726
193.065	0.00369	193.065	-0.00591	193.065	-0.01442	193.065	-0.0022		193.065	-0.00306	193.065	-0.0128	193.065	-0.0128	193.065	-0.00812
192.815	0.0023	192.815	-0.00627	192.815	-0.01709	192.815	-0.00356		192.815	-0.00324	192.815	-0.01301	192.815	-0.01265	192.815	-0.00758
192.565	0.00107	192.565	-0.00586	192.565	-0.01894	192.565	-0.00466		192.565	-0.00334	192.565	-0.01286	192.565	-0.01292	192.565	-0.00683
192.315	0.00014543	192.315	-0.00439	192.315	-0.01993	192.315	-0.00641		192.315	-0.00334	192.315	-0.01242	192.315	-0.01204	192.315	-0.00624
192.065	-0.000372266	192.065	-0.00211	192.065	-0.02024	192.065	-0.00672		192.065	-0.00325	192.065	-0.01185	192.065	-0.01081	192.065	-0.00603
191.815	-0.000419869	191.815	1.38672e-05	191.815	-0.02017	191.815	-0.00582		191.815	-0.00308	191.815	-0.01133	191.815	-0.01059	191.815	-0.00539
191.565	3.07111e-05	191.565	0.0012	191.565	-0.01995	191.565	-0.00308		191.565	-0.00283	191.565	-0.01092	191.565	-0.01116	191.565	-0.00423
191.315	0.000980359	191.315	0.00135	191.315	-0.0196	191.315	-0.000662784		191.315	-0.00248	191.315	-0.01053	191.315	-0.01167	191.315	-0.00382
191.065	0.00241	191.065	0.00126	191.065	-0.01896	191.065	0.000642529		191.065	-0.00202	191.065	-0.01004	191.065	-0.0117	191.065	-0.00485
190.815	0.00426	190.815	0.00151	190.815	-0.0178	190.815	0.000154078		190.815	-0.00143	190.815	-0.00951	190.815	-0.01212	190.815	-0.00673
190.566	0.00645	190.566	0.00199	190.566	-0.01598	190.566	-0.000725332		190.566	-0.000739495	190.566	-0.00911	190.566	-0.01248	190.566	-0.00768
190.316	0.00886	190.316	0.00188	190.316	-0.01354	190.316	-0.0011		190.316	-8.37387e-06	190.316	-0.009	190.316	-0.01189	190.316	-0.0071
190.066	0.01135	190.066	0.000882719	190.066	-0.01074	190.066	-0.000450257		190.066	0.000666779	190.066	-0.00907	190.066	-0.01141	190.066	-0.00595
189.816	0.01374	189.816	-0.000768541	189.816	-0.00794	189.816	0.000729629		189.816	0.00118	189.816	-0.00912	189.816	-0.01128	189.816	-0.00487
189.566	0.01587	189.566	-0.00243	189.566	-0.00554	189.566	0.00164		189.566	0.00144	189.566	-0.00902	189.566	-0.01227	189.566	-0.00419
189.316	0.01761	189.316	-0.00393	189.316	-0.00387	189.316	0.00168		189.316	0.00141	189.316	-0.00896	189.316	-0.01267	189.316	-0.00355
189.066	0.01889	189.066	-0.00538	189.066	-0.00314	189.066	0.000689897		189.066	0.0011	189.066	-0.0092	189.066	-0.01299	189.066	-0.00328
188.816	0.01972	188.816	-0.00685	188.816	-0.00339	188.816	4.13263e-05		188.816	0.000557529	188.816	-0.00986	188.816	-0.01325	188.816	-0.00348
188.566	0.02015	188.566	-0.00812	188.566	-0.00444	188.566	0.000302427		188.566	-0.000119304	188.566	-0.01065	188.566	-0.01284	188.566	-0.00342
188.316	0.02034	188.316	-0.00876	188.316	-0.00595	188.316	0.00177		188.316	-0.00084843	188.316	-0.01125	188.316	-0.01205	188.316	-0.003
188.066	0.02042	188.066	-0.00867	188.066	-0.00749	188.066	0.00313		188.066	-0.00157	188.066	-0.01155	188.066	-0.01143	188.066	-0.00245
187.816	0.02057	187.816	-0.00783	187.816	-0.0088	187.816	0.00396		187.816	-0.00225	187.816	-0.01179	187.816	-0.01274	187.816	-0.00315
187.566	0.02092	187.566	-0.00655	187.566	-0.00982	187.566	0.00365		187.566	-0.00289	187.566	-0.01222	187.566	-0.01461	187.566	-0.00501
187.316	0.02153	187.316	-0.00498	187.316	-0.01074	187.316	0.00218		187.316	-0.00349	187.316	-0.01288	187.316	-0.01514	187.316	-0.00703
187.066	0.02243	187.066	-0.00327	187.066	-0.01182	187.066	0.000495401		187.066	-0.00404	187.066	-0.01361	187.066	-0.01427	187.066	-0.00826
186.816	0.02357	186.816	-0.00153	186.816	-0.01316	186.816	-0.000824837		186.816	-0.00448	186.816	-0.01416	186.816	-0.01295	186.816	-0.00799
186.566	0.02485	186.566	-2.39114e-05	186.566	-0.01459	186.566	-0.000720616		186.566	-0.00472	186.566	-0.01435	186.566	-0.0124	186.566	-0.00716
186.317	0.02618	186.317	0.000830865	186.317	-0.01573	186.317	-0.000487176		186.317	-0.00466	186.317	-0.01405	186.317	-0.01227	186.317	-0.00581
186.067	0.02742	186.067	0.000942715	186.067	-0.01618	186.067	-5.47508e-05		186.067	-0.00418	186.067	-0.01328	186.067	-0.01266	186.067	-0.0055
185.817	0.02848	185.817	0.000437214	185.817	-0.01575	185.817	-0.000226882		185.817	-0.0032	185.817	-0.01221	185.817	-0.0133	185.817	-0.00564
185.567	0.02931	185.567	-0.000203646	185.567	-0.01454	185.567	-0.000124058		185.567	-0.00171	185.567	-0.01116	185.567	-0.01446	185.567	-0.00645
185.317	0.02988	185.317	-0.000613836	185.317	-0.0129	185.317	-0.000144077		185.317	0.000249277	185.317	-0.01044	185.317	-0.01589	185.317	-0.00636
185.067	0.03021	185.067	-0.000490339	185.067	-0.0113	185.067	-3.4406e-05		185.067	0.00256	185.067	-0.01011	185.067	-0.01595	185.067	-0.00571
184.817	0.03037	184.817	0.000158047	184.817	-0.0101	184.817	-1.44973e-05		184.817	0.00504	184.817	-0.01003	184.817	-0.01533	184.817	-0.00454
184.567	0.03043	184.567	0.000981607	184.567	-0.00951	184.567	0.000379761		184.567	0.0075	184.567	-0.00981	184.567	-0.01343	184.567	-0.00381
184.317	0.03049	184.317	0.00148	184.317	-0.00956	184.317	0.000903551		184.317	0.00975	184.317	-0.00927	184.317	-0.01296	184.317	-0.00414
184.067	0.0306	184.067	0.00138	184.067	-0.01016	184.067	0.00114		184.067	0.01165	184.067	-0.00842	184.067	-0.01142	184.067	-0.00529
183.817	0.03081	183.817	0.000927669	183.817	-0.01119	183.817	0.000489047		183.817	0.01308	183.817	-0.0076	183.817	-0.01055	183.817	-0.00672
183.567	0.03112	183.567	0.000553083	183.567	-0.01251	183.567	-0.000443858		183.567	0.01402	183.567	-0.00705	183.567	-0.0108	183.567	-0.00702
183.317	0.03151	183.317	0.000416611	183.317	-0.01394	183.317	-0.00104		183.317	0.01448	183.317	-0.00688	183.317	-0.01174	183.317	-0.00587
183.067	0.0319	183.067	0.00040884	183.067	-0.01524	183.067	-0.00073474		183.067	0.01456	183.067	-0.00705	183.067	-0.01285	183.067	-0.00388
182.817	0.03224	182.817	0.000234688	182.817	-0.01615	182.817	-0.000277004		182.817	0.01436	182.817	-0.00749	182.817	-0.01169	182.817	-0.00219
182.567	0.03246	182.567	-7.64607e-05	182.567	-0.0164	182.567	-8.6217e-05		182.567	0.014	182.567	-0.00806	182.567	-0.01114	182.567	-0.0021
182.317	0.03251	182.317	-0.000388813	182.317	-0.01587	182.317	-0.000158901		182.317	0.01358	182.317	-0.00867	182.317	-0.01004	182.317	-0.00301
182.068	0.03238	182.068	-0.000401033	182.068	-0.01463	182.068	0.000342381		182.068	0.01317	182.068	-0.0091	182.068	-0.01097	182.068	-0.00452
181.818	0.03206	181.818	-6.53505e-05	181.818	-0.01291	181.818	0.00138		181.818	0.01282	181.818	-0.00925	181.818	-0.01276	181.818	-0.00531
181.568	0.03156	181.568	0.000529459	181.568	-0.01101	181.568	0.00247		181.568	0.01251	181.568	-0.00898	181.568	-0.0145	181.568	-0.00513
181.318	0.03092	181.318	0.00113	181.318	-0.00917	181.318	0.00267		181.318	0.01225	181.318	-0.00849	181.318	-0.01426	181.318	-0.00425
181.068	0.03014	181.068	0.00158	181.068	-0.00748	181.068	0.00285		181.068	0.01203	181.068	-0.00794	181.068	-0.01285	181.068	-0.0033
180.818	0.02927	180.818	0.00171	180.818	-0.00584	180.818	0.00284		180.818	0.01187	180.818	-0.0076	180.818	-0.01201	180.818	-0.00316
180.568	0.02832	180.568	0.00143	180.568	-0.00414	180.568	0.00313		180.568	0.01181	180.568	-0.00745	180.568	-0.01177	180.568	-0.00327
180.318	0.02734	180.318	0.00075224	180.318	-0.00238	180.318	0.00232		180.318	0.0119	180.318	-0.00738	180.318	-0.01155	180.318	-0.00329
180.068	0.02638	180.068	6.69649e-05	180.068	-0.000846751	180.068	0.00168		180.068	0.01218	180.068	-0.00718	180.068	-0.01093	180.068	-0.00288
179.818	0.0255	179.818	-0.000172721	179.818	-2.47887e-05	179.818	0.00163		179.818	0.01268	179.818	-0.00674	179.818	-0.01043	179.818	-0.0026
179.568	0.02478	179.568	0.000303537	179.568	-0.000395901	179.568	0.00347		179.568	0.01335	179.568	-0.00621	179.568	-0.01033	179.568	-0.00294
179.318	0.02432	179.318	0.00122	179.318	-0.00217	179.318	0.00579		179.318	0.01412	179.318	-0.00574	179.318	-0.01086	179.318	-0.00338
179.068	0.02419	179.068	0.00214	179.068	-0.00512	179.068	0.00696		179.068	0.01487	179.068	-0.0055	179.068	-0.01142	179.068	-0.00344
178.818	0.02443	178.818	0.00279	178.818	-0.00872	178.818	0.00588		178.818	0.01551	178.818	-0.00537	178.818	-0.01198	178.818	-0.00267
178.568	0.02507	178.568	0.00317	178.568	-0.01227	178.568	0.00333		178.568	0.01598	178.568	-0.00535	178.568	-0.01243	178.568	-0.0017
178.318	0.02607	178.318	0.00345	178.318	-0.01517	178.318	0.00168		178.318	0.01628	178.318	-0.00534	178.318	-0.01377	178.318	-0.00164
178.068	0.02737	178.068	0.0036	178.068	-0.01703	178.068	0.00154		178.068	0.01648	178.068	-0.00549	178.068	-0.01404	178.068	-0.00229
177.819	0.02886	177.819	0.00365	177.819	-0.01767	177.819	0.00222		177.819	0.01672	177.819	-0.00575	177.819	-0.01273	177.819	-0.00375
177.569	0.03042	177.569	0.00358	177.569	-0.0171	177.569	0.00242		177.569	0.01716	177.569	-0.00623	177.569	-0.01005	177.569	-0.00423
177.319	0.03191	177.319	0.00356	177.319	-0.01554	177.319	0.00297		177.319	0.01794	177.319	-0.00692	177.319	-0.00921	177.319	-0.00455
177.069	0.03321	177.069	0.00351	177.069	-0.01345	177.069	0.00479		177.069	0.01917	177.069	-0.00784	177.069	-0.01024	177.069	-0.0042
176.819	0.03421	176.819	0.00327	176.819	-0.01141	176.819	0.00788		176.819	0.02086	176.819	-0.0085	176.819	-0.0119	176.819	-0.00439
176.569	0.03484	176.569	0.0027	176.569	-0.01005	176.569	0.00934		176.569	0.02297	176.569	-0.00843	176.569	-0.01118	176.569	-0.00458
176.319	0.03503	176.319	0.00208	176.319	-0.00978	176.319	0.00822		176.319	0.02537	176.319	-0.00733	176.319	-0.00955	176.319	-0.00483
176.069	0.0348	176.069	0.00199	176.069	-0.01063	176.069	0.00459		176.069	0.02786	176.069	-0.00566	176.069	-0.00809	176.069	-0.00487
175.819	0.03419	175.819	0.00269	175.819	-0.01233	175.819	0.0018		175.819	0.03022	175.819	-0.00407	175.819	-0.00791	175.819	-0.00438
175.569	0.03331	175.569	0.00388	175.569	-0.01437	175.569	0.000864031		175.569	0.03223	175.569	-0.00307	175.569	-0.00855	175.569	-0.0038
175.319	0.03231	175.319	0.00488	175.319	-0.01631	175.319	0.00164		175.319	0.03369	175.319	-0.00258	175.319	-0.00872	175.319	-0.00315
175.069	0.0314	175.069	0.0054	175.069	-0.01786	175.069	0.00264		175.069	0.03447	175.069	-0.00238	175.069	-0.00924	175.069	-0.00327
174.819	0.03079	174.819	0.00564	174.819	-0.01894	174.819	0.00302		174.819	0.03451	174.819	-0.00225	174.819	-0.00784	174.819	-0.00376
174.569	0.03071	174.569	0.00607	174.569	-0.01959	174.569	0.00345		174.569	0.03386	174.569	-0.00216	174.569	-0.0073	174.569	-0.00465
174.319	0.03131	174.319	0.00684	174.319	-0.01984	174.319	0.00359		174.319	0.03266	174.319	-0.00206	174.319	-0.00686	174.319	-0.00511
174.069	0.03271	174.069	0.00768	174.069	-0.01964	174.069	0.00402		174.069	0.03112	174.069	-0.00186	174.069	-0.00948	174.069	-0.00543
173.819	0.03491	173.819	0.00814	173.819	-0.01891	173.819	0.00456		173.819	0.02948	173.819	-0.00153	173.819	-0.01097	173.819	-0.0055
173.57	0.03781	173.57	0.00785	173.57	-0.01761	173.57	0.00532		173.57	0.02799	173.57	-0.00115	173.57	-0.01136	173.57	-0.00576
173.32	0.04124	173.32	0.00681	173.32	-0.0158	173.32	0.00601		173.32	0.02683	173.32	-0.000956856	173.32	-0.00884	173.32	-0.00529
173.07	0.045	173.07	0.00544	173.07	-0.01368	173.07	0.00567		173.07	0.02613	173.07	-0.00109	173.07	-0.00735	173.07	-0.00447
172.82	0.04882	172.82	0.00452	172.82	-0.01155	172.82	0.00521		172.82	0.0259	172.82	-0.00149	172.82	-0.00727	172.82	-0.00344
172.57	0.05249	172.57	0.00467	172.57	-0.00976	172.57	0.00426		172.57	0.02612	172.57	-0.00192	172.57	-0.00913	172.57	-0.00354
172.32	0.05583	172.32	0.00591	172.32	-0.00861	172.32	0.00385		172.32	0.02671	172.32	-0.00218	172.32	-0.01017	172.32	-0.00392
172.07	0.05869	172.07	0.00759	172.07	-0.00827	172.07	0.00285		172.07	0.02757	172.07	-0.00219	172.07	-0.01023	172.07	-0.00421
171.82	0.06102	171.82	0.00899	171.82	-0.00876	171.82	0.00247		171.82	0.02862	171.82	-0.00203	171.82	-0.01015	171.82	-0.00398
171.57	0.06277	171.57	0.0098	171.57	-0.00983	171.57	0.00259		171.57	0.0298	171.57	-0.00178	171.57	-0.00999	171.57	-0.00382
171.32	0.06396	171.32	0.01014	171.32	-0.01108	171.32	0.00357		171.32	0.03103	171.32	-0.00146	171.32	-0.01005	171.32	-0.00387
171.07	0.06462	171.07	0.01007	171.07	-0.01204	171.07	0.00401		171.07	0.03226	171.07	-0.00111	171.07	-0.00905	171.07	-0.00369
170.82	0.06479	170.82	0.0095	170.82	-0.01235	170.82	0.00357		170.82	0.03341	170.82	-0.0008705	170.82	-0.00872	170.82	-0.00371
170.57	0.06453	170.57	0.00835	170.57	-0.01186	170.57	0.00311		170.57	0.03441	170.57	-0.000992946	170.57	-0.00859	170.57	-0.00363
170.32	0.06393	170.32	0.00705	170.32	-0.01071	170.32	0.00342		170.32	0.03521	170.32	-0.00156	170.32	-0.00906	170.32	-0.00375
170.07	0.06306	170.07	0.00615	170.07	-0.00921	170.07	0.00493		170.07	0.03577	170.07	-0.00239	170.07	-0.0094	170.07	-0.00322
169.82	0.06202	169.82	0.0062	169.82	-0.00773	169.82	0.00657		169.82	0.03612	169.82	-0.00307	169.82	-0.00899	169.82	-0.0028
169.571	0.06089	169.571	0.00726	169.571	-0.00654	169.571	0.00784		169.571	0.03633	169.571	-0.00325	169.571	-0.0083	169.571	-0.0027
169.321	0.05975	169.321	0.00907	169.321	-0.00579	169.321	0.0078		169.321	0.03651	169.321	-0.00277	169.321	-0.00731	169.321	-0.00304
169.071	0.05867	169.071	0.01109	169.071	-0.00551	169.071	0.00651		169.071	0.03679	169.071	-0.00179	169.071	-0.0077	169.071	-0.00322
168.821	0.05769	168.821	0.01276	168.821	-0.0057	168.821	0.00454		168.821	0.03728	168.821	-0.000603309	168.821	-0.00802	168.821	-0.00269
168.571	0.05683	168.571	0.01373	168.571	-0.00629	168.571	0.00332		168.571	0.03809	168.571	0.000504605	168.571	-0.00793	168.571	-0.00206
168.321	0.05611	168.321	0.01393	168.321	-0.00722	168.321	0.00309		168.321	0.03926	168.321	0.00139	168.321	-0.00744	168.321	-0.00149
168.071	0.05556	168.071	0.01367	168.071	-0.00838	168.071	0.00389		168.071	0.0408	168.071	0.00206	168.071	-0.0077	168.071	-0.00157
167.821	0.0552	167.821	0.01347	167.821	-0.0096	167.821	0.00439		167.821	0.04267	167.821	0.00245	167.821	-0.00854	167.821	-0.00168
167.571	0.0551	167.571	0.01387	167.571	-0.01073	167.571	0.00522		167.571	0.04483	167.571	0.00255	167.571	-0.00868	167.571	-0.00186
167.321	0.05531	167.321	0.01491	167.321	-0.01162	167.321	0.00582		167.321	0.04718	167.321	0.00234	167.321	-0.00823	167.321	-0.00219
167.071	0.0559	167.071	0.01614	167.071	-0.01215	167.071	0.00746		167.071	0.04962	167.071	0.00207	167.071	-0.00862	167.071	-0.00265
166.821	0.05692	166.821	0.01684	166.821	-0.01229	166.821	0.0087		166.821	0.05205	166.821	0.00199	166.821	-0.00883	166.821	-0.00291
166.571	0.0584	166.571	0.01683	166.571	-0.01203	166.571	0.00946		166.571	0.05432	166.571	0.00225	166.571	-0.0082	166.571	-0.0025
166.321	0.06035	166.321	0.01639	166.321	-0.01144	166.321	0.00831		166.321	0.05631	166.321	0.00275	166.321	-0.0069	166.321	-0.0021
166.071	0.06273	166.071	0.0161	166.071	-0.01065	166.071	0.00676		166.071	0.05789	166.071	0.0033	166.071	-0.00604	166.071	-0.00222
165.821	0.06549	165.821	0.01602	165.821	-0.00982	165.821	0.00521		165.821	0.059	165.821	0.00376	165.821	-0.00628	165.821	-0.00283
165.571	0.06854	165.571	0.01595	165.571	-0.00913	165.571	0.005		165.571	0.05961	165.571	0.00385	165.571	-0.00563	165.571	-0.00291
165.321	0.07178	165.321	0.01562	165.321	-0.00872	165.321	0.00488		165.321	0.05977	165.321	0.00338	165.321	-0.00609	165.321	-0.00227
165.072	0.07511	165.072	0.01522	165.072	-0.00859	165.072	0.00516		165.072	0.05958	165.072	0.00225	165.072	-0.00642	165.072	-0.000988923
164.822	0.07843	164.822	0.01514	164.822	-0.00862	164.822	0.00501		164.822	0.05921	164.822	0.000866792	164.822	-0.00728	164.822	-0.00028498
164.572	0.08166	164.572	0.01545	164.572	-0.00858	164.572	0.00589		164.572	0.05882	164.572	-0.000119814	164.572	-0.00638	164.572	9.37689e-06
164.322	0.08473	164.322	0.01567	164.322	-0.00824	164.322	0.00721		164.322	0.05853	164.322	-0.000200383	164.322	-0.00595	164.322	-0.000612999
164.072	0.08757	164.072	0.01515	164.072	-0.00747	164.072	0.00885		164.072	0.05841	164.072	0.000606228	164.072	-0.00572	164.072	-0.00122
163.822	0.09014	163.822	0.01396	163.822	-0.00634	163.822	0.00924		163.822	0.05849	163.822	0.00188	163.822	-0.00702	163.822	-0.00172
163.572	0.09237	163.572	0.01291	163.572	-0.00505	163.572	0.00803		163.572	0.0587	163.572	0.0032	163.572	-0.00762	163.572	-0.00149
163.322	0.09424	163.322	0.01302	163.322	-0.00388	163.322	0.00676		163.322	0.05898	163.322	0.0043	163.322	-0.00802	163.322	-0.00113
163.072	0.09571	163.072	0.01447	163.072	-0.00305	163.072	0.00682		163.072	0.05926	163.072	0.00509	163.072	-0.0061	163.072	-0.00127
162.822	0.09676	162.822	0.01681	162.822	-0.0027	162.822	0.00929		162.822	0.05949	162.822	0.0055	162.822	-0.00399	162.822	-0.00182
162.572	0.09737	162.572	0.01918	162.572	-0.00285	162.572	0.01178		162.572	0.05966	162.572	0.00556	162.572	-0.00254	162.572	-0.00189
162.322	0.09755	162.322	0.02103	162.322	-0.00347	162.322	0.01305		162.322	0.05979	162.322	0.00537	162.322	-0.00334	162.322	-0.000843256
162.072	0.09736	162.072	0.02196	162.072	-0.00446	162.072	0.01228		162.072	0.05992	162.072	0.00518	162.072	-0.0043	162.072	0.000516105
161.822	0.09687	161.822	0.02179	161.822	-0.00569	161.822	0.01105		161.822	0.06009	161.822	0.00514	161.822	-0.00427	161.822	0.00108
161.572	0.0962	161.572	0.02047	161.572	-0.00698	161.572	0.01037		161.572	0.06028	161.572	0.0053	161.572	-0.00299	161.572	0.000845281
161.322	0.09552	161.322	0.01839	161.322	-0.00809	161.322	0.01052		161.322	0.0605	161.322	0.00554	161.322	-0.002	161.322	0.000589393
161.073	0.09502	161.073	0.01621	161.073	-0.00879	161.073	0.01096		161.073	0.06071	161.073	0.00585	161.073	-0.00217	161.073	0.000957146
160.823	0.09489	160.823	0.01477	160.823	-0.00888	160.823	0.01082		160.823	0.0609	160.823	0.00627	160.823	-0.00267	160.823	0.00149
160.573	0.09533	160.573	0.01466	160.573	-0.00836	160.573	0.01014		160.573	0.06108	160.573	0.00691	160.573	-0.0034	160.573	0.00155
160.323	0.09645	160.323	0.0159	160.323	-0.00736	160.323	0.00936		160.323	0.06132	160.323	0.00773	160.323	-0.00299	160.323	0.00135
160.073	0.09832	160.073	0.01785	160.073	-0.00614	160.073	0.00937		160.073	0.06172	160.073	0.00859	160.073	-0.00257	160.073	0.00146
159.823	0.10089	159.823	0.01959	159.823	-0.00491	159.823	0.01014		159.823	0.06237	159.823	0.00933	159.823	-0.00164	159.823	0.00229
159.573	0.10402	159.573	0.02051	159.573	-0.00373	159.573	0.01143		159.573	0.06336	159.573	0.00983	159.573	-0.000873314	159.573	0.00342
159.323	0.1075	159.323	0.02065	159.323	-0.00254	159.323	0.01241		159.323	0.06472	159.323	0.01008	159.323	-0.00135	159.323	0.00408
159.073	0.11108	159.073	0.02047	159.073	-0.00124	159.073	0.01273		159.073	0.06642	159.073	0.01018	159.073	-0.002	159.073	0.00439
158.823	0.11452	158.823	0.02052	158.823	0.000160566	158.823	0.01207		158.823	0.06834	158.823	0.01036	158.823	-0.00334	158.823	0.00439
158.573	0.1176	158.573	0.02114	158.573	0.00152	158.573	0.01066		158.573	0.07032	158.573	0.0107	158.573	-0.00292	158.573	0.0047
158.323	0.12021	158.323	0.02247	158.323	0.00261	158.323	0.0095		158.323	0.07215	158.323	0.01121	158.323	-0.00249	158.323	0.00505
158.073	0.12233	158.073	0.02444	158.073	0.00329	158.073	0.00926		158.073	0.07367	158.073	0.01164	158.073	-0.00162	158.073	0.0054
157.823	0.12399	157.823	0.0268	157.823	0.00351	157.823	0.01099		157.823	0.07475	157.823	0.01182	157.823	-0.0017	157.823	0.00591
157.573	0.12531	157.573	0.02897	157.573	0.00336	157.573	0.013		157.573	0.07533	157.573	0.01165	157.573	-0.00183	157.573	0.0066
157.323	0.1264	157.323	0.03033	157.323	0.00303	157.323	0.01452		157.323	0.07545	157.323	0.01136	157.323	-0.00197	157.323	0.0076
157.073	0.12736	157.073	0.03052	157.073	0.00268	157.073	0.01361		157.073	0.07521	157.073	0.01131	157.073	-0.00131	157.073	0.0078
156.824	0.12826	156.824	0.0297	156.824	0.00251	156.824	0.01196		156.824	0.07477	156.824	0.01172	156.824	-0.000122279	156.824	0.00711
156.574	0.12909	156.574	0.02841	156.574	0.00271	156.574	0.01081		156.574	0.0743	156.574	0.01245	156.574	0.000932826	156.574	0.00543
156.324	0.12982	156.324	0.02715	156.324	0.00341	156.324	0.01151		156.324	0.07395	156.324	0.01302	156.324	0.00156	156.324	0.00421
156.074	0.13038	156.074	0.02624	156.074	0.00461	156.074	0.0131		156.074	0.07384	156.074	0.01311	156.074	0.0015	156.074	0.00378
155.824	0.13071	155.824	0.0258	155.824	0.00614	155.824	0.01422		155.824	0.07403	155.824	0.01268	155.824	0.00213	155.824	0.00432
155.574	0.13077	155.574	0.02602	155.574	0.00764	155.574	0.01463		155.574	0.07454	155.574	0.01213	155.574	0.00286	155.574	0.00498
155.324	0.13058	155.324	0.02691	155.324	0.00873	155.324	0.01524		155.324	0.07535	155.324	0.01191	155.324	0.00468	155.324	0.0052
155.074	0.1302	155.074	0.02816	155.074	0.0091	155.074	0.01628		155.074	0.0764	155.074	0.01233	155.074	0.00561	155.074	0.00486
154.824	0.12973	154.824	0.02919	154.824	0.00866	154.824	0.01776		154.824	0.07764	154.824	0.01335	154.824	0.00547	154.824	0.0043
154.574	0.12932	154.574	0.02976	154.574	0.00754	154.574	0.01782		154.574	0.07903	154.574	0.01464	154.574	0.00384	154.574	0.00435
154.324	0.12909	154.324	0.03021	154.324	0.00604	154.324	0.01699		154.324	0.08054	154.324	0.01576	154.324	0.00159	154.324	0.00504
154.074	0.12916	154.074	0.03088	154.074	0.00448	154.074	0.01462		154.074	0.08214	154.074	0.01642	154.074	0.000297397	154.074	0.00599
153.824	0.12961	153.824	0.03161	153.824	0.00311	153.824	0.01321		153.824	0.08382	153.824	0.01657	153.824	-0.000288111	153.824	0.00672
153.574	0.13047	153.574	0.03178	153.574	0.00207	153.574	0.01243		153.574	0.08555	153.574	0.01644	153.574	0.00122	153.574	0.00726
153.324	0.13173	153.324	0.03107	153.324	0.00138	153.324	0.01341		153.324	0.08728	153.324	0.01631	153.324	0.00281	153.324	0.00789
153.074	0.13333	153.074	0.02991	153.074	0.000980831	153.074	0.01413		153.074	0.08896	153.074	0.01642	153.074	0.00355	153.074	0.00809
152.824	0.13521	152.824	0.02923	152.824	0.000781863	152.824	0.015		152.824	0.09055	152.824	0.01685	152.824	0.00257	152.824	0.00746
152.575	0.13727	152.575	0.02974	152.575	0.000687119	152.575	0.01507		152.575	0.092	152.575	0.01758	152.575	0.00129	152.575	0.00597
152.325	0.13942	152.325	0.03139	152.325	0.000682592	152.325	0.01526		152.325	0.09328	152.325	0.01837	152.325	0.000688842	152.325	0.00475
152.075	0.1416	152.075	0.03332	152.075	0.000868652	152.075	0.01486		152.075	0.0944	152.075	0.01901	152.075	0.00104	152.075	0.00481
151.825	0.14374	151.825	0.03447	151.825	0.00143	151.825	0.01496		151.825	0.09538	151.825	0.0194	151.825	0.0015	151.825	0.00614
151.575	0.14583	151.575	0.03441	151.575	0.00252	151.575	0.01515		151.575	0.09626	151.575	0.0196	151.575	0.0016	151.575	0.0077
151.325	0.14783	151.325	0.03373	151.325	0.0042	151.325	0.01637		151.325	0.0971	151.325	0.01977	151.325	-0.0001857	151.325	0.00849
151.075	0.14974	151.075	0.03361	151.075	0.00632	151.075	0.01701		151.075	0.09795	151.075	0.02004	151.075	-0.00201	151.075	0.00813
150.825	0.15156	150.825	0.03477	150.825	0.00859	150.825	0.01799		150.825	0.09886	150.825	0.02052	150.825	-0.00263	150.825	0.00732
150.575	0.15331	150.575	0.03692	150.575	0.01063	150.575	0.01795		150.575	0.09989	150.575	0.0212	150.575	-0.0011	150.575	0.00615
150.325	0.15499	150.325	0.03905	150.325	0.01212	150.325	0.01785		150.325	0.10109	150.325	0.02197	150.325	0.000443809	150.325	0.00546
150.075	0.15662	150.075	0.04039	150.075	0.01284	150.075	0.01612		150.075	0.10254	150.075	0.02255	150.075	0.00168	150.075	0.00477
149.825	0.15821	149.825	0.04101	149.825	0.01278	149.825	0.01426		149.825	0.10428	149.825	0.02277	149.825	0.00303	149.825	0.00452
149.575	0.15978	149.575	0.04122	149.575	0.01215	149.575	0.01294		149.575	0.10635	149.575	0.02271	149.575	0.00439	149.575	0.00401
149.325	0.16138	149.325	0.04126	149.325	0.01128	149.325	0.0134		149.325	0.10874	149.325	0.02272	149.325	0.00434	149.325	0.00358
149.075	0.16303	149.075	0.04089	149.075	0.01052	149.075	0.01436		149.075	0.11136	149.075	0.02304	149.075	0.00282	149.075	0.00321
148.825	0.16481	148.825	0.04017	148.825	0.01012	148.825	0.01458		148.825	0.11407	148.825	0.02369	148.825	0.00194	148.825	0.00341
148.575	0.16678	148.575	0.03924	148.575	0.01009	148.575	0.01398		148.575	0.11669	148.575	0.02451	148.575	0.00258	148.575	0.00398
148.326	0.16899	148.326	0.03849	148.326	0.01028	148.326	0.01357		148.326	0.11898	148.326	0.02528	148.326	0.00469	148.326	0.0049
148.076	0.17149	148.076	0.03805	148.076	0.01045	148.076	0.01454		148.076	0.12076	148.076	0.02592	148.076	0.00521	148.076	0.0052
147.826	0.17429	147.826	0.03809	147.826	0.01041	147.826	0.01608		147.826	0.1219	147.826	0.0263	147.826	0.0043	147.826	0.00507
147.576	0.17737	147.576	0.03867	147.576	0.01016	147.576	0.01753		147.576	0.12239	147.576	0.02639	147.576	0.00245	147.576	0.00438
147.326	0.18062	147.326	0.03978	147.326	0.00988	147.326	0.01755		147.326	0.12235	147.326	0.02618	147.326	0.0027	147.326	0.00435
147.076	0.18394	147.076	0.04109	147.076	0.00982	147.076	0.01703		147.076	0.12201	147.076	0.02582	147.076	0.00394	147.076	0.00438
146.826	0.18719	146.826	0.04226	146.826	0.01013	146.826	0.01627		146.826	0.12165	146.826	0.02544	146.826	0.00547	146.826	0.00468
146.576	0.19023	146.576	0.04329	146.576	0.01074	146.576	0.01639		146.576	0.12159	146.576	0.02518	146.576	0.00617	146.576	0.00465
146.326	0.19298	146.326	0.04444	146.326	0.0113	146.326	0.01717		146.326	0.12207	146.326	0.02503	146.326	0.00639	146.326	0.0052
146.076	0.19541	146.076	0.04568	146.076	0.01135	146.076	0.018		146.076	0.12326	146.076	0.02502	146.076	0.00625	146.076	0.00567
145.826	0.19758	145.826	0.04655	145.826	0.01055	145.826	0.0184		145.826	0.12515	145.826	0.02509	145.826	0.00522	145.826	0.0058
145.576	0.19958	145.576	0.04656	145.576	0.00888	145.576	0.01803		145.576	0.12762	145.576	0.02523	145.576	0.00508	145.576	0.00507
145.326	0.20155	145.326	0.04586	145.326	0.00674	145.326	0.01755		145.326	0.13047	145.326	0.02544	145.326	0.00437	145.326	0.00459
145.076	0.20362	145.076	0.04497	145.076	0.00476	145.076	0.01711		145.076	0.13344	145.076	0.02584	145.076	0.00322	145.076	0.00505
144.826	0.20589	144.826	0.0444	144.826	0.00359	144.826	0.01716		144.826	0.13631	144.826	0.02652	144.826	0.00195	144.826	0.00641
144.576	0.20837	144.576	0.04401	144.576	0.00364	144.576	0.018		144.576	0.13891	144.576	0.02755	144.576	0.00166	144.576	0.00723
144.326	0.21101	144.326	0.04376	144.326	0.00497	144.326	0.01918		144.326	0.14119	144.326	0.02883	144.326	0.00363	144.326	0.0069
144.077	0.21369	144.077	0.04358	144.077	0.00724	144.077	0.02002		144.077	0.14321	144.077	0.03025	144.077	0.00486	144.077	0.00556
143.827	0.21627	143.827	0.04383	143.827	0.00981	143.827	0.01961		143.827	0.14509	143.827	0.03163	143.827	0.00556	143.827	0.00467
143.577	0.21863	143.577	0.04459	143.577	0.01191	143.577	0.01847		143.577	0.14695	143.577	0.03277	143.577	0.00448	143.577	0.00476
143.327	0.22068	143.327	0.04592	143.327	0.0129	143.327	0.01707		143.327	0.14892	143.327	0.03349	143.327	0.00325	143.327	0.00601
143.077	0.22242	143.077	0.04763	143.077	0.01254	143.077	0.01642		143.077	0.15103	143.077	0.0337	143.077	0.0028	143.077	0.00809
142.827	0.22393	142.827	0.0497	142.827	0.01109	142.827	0.01676		142.827	0.15325	142.827	0.03353	142.827	0.00375	142.827	0.0102
142.577	0.22532	142.577	0.05203	142.577	0.00919	142.577	0.01846		142.577	0.1555	142.577	0.03324	142.577	0.00538	142.577	0.01155
142.327	0.22674	142.327	0.05452	142.327	0.00763	142.327	0.0211		142.327	0.15763	142.327	0.03318	142.327	0.00692	142.327	0.01076
142.077	0.22834	142.077	0.05693	142.077	0.00703	142.077	0.02386		142.077	0.15954	142.077	0.03349	142.077	0.00732	142.077	0.00853
141.827	0.23022	141.827	0.05896	141.827	0.00771	141.827	0.02605		141.827	0.16115	141.827	0.03413	141.827	0.00829	141.827	0.00565
141.577	0.23245	141.577	0.0605	141.577	0.00965	141.577	0.02629		141.577	0.16246	141.577	0.03486	141.577	0.00851	141.577	0.00408
141.327	0.23502	141.327	0.06168	141.327	0.01254	141.327	0.02529		141.327	0.16356	141.327	0.03552	141.327	0.00869	141.327	0.00339
141.077	0.23793	141.077	0.0628	141.077	0.01592	141.077	0.0228		141.077	0.1646	141.077	0.03616	141.077	0.00722	141.077	0.00382
140.827	0.24111	140.827	0.06402	140.827	0.01918	140.827	0.02075		140.827	0.16578	140.827	0.03696	140.827	0.00659	140.827	0.00427
140.577	0.24451	140.577	0.06506	140.577	0.02168	140.577	0.01844		140.577	0.16729	140.577	0.03796	140.577	0.00644	140.577	0.00564
140.327	0.24806	140.327	0.06548	140.327	0.02292	140.327	0.01763		140.327	0.16934	140.327	0.03897	140.327	0.0075	140.327	0.00701
140.077	0.25169	140.077	0.06494	140.077	0.02266	140.077	0.01759		140.077	0.17206	140.077	0.03984	140.077	0.00868	140.077	0.00891
139.828	0.25534	139.828	0.06374	139.828	0.02104	139.828	0.01923		139.828	0.17555	139.828	0.04065	139.828	0.00976	139.828	0.01021
139.578	0.25896	139.578	0.06241	139.578	0.01857	139.578	0.02097		139.578	0.1798	139.578	0.0416	139.578	0.01042	139.578	0.01139
139.328	0.26248	139.328	0.06174	139.328	0.01602	139.328	0.02325		139.328	0.18474	139.328	0.04272	139.328	0.01006	139.328	0.0117
139.078	0.26588	139.078	0.06207	139.078	0.01417	139.078	0.02511		139.078	0.1902	139.078	0.04373	139.078	0.0094	139.078	0.01162
138.828	0.26912	138.828	0.06365	138.828	0.01361	138.828	0.02638		138.828	0.19596	138.828	0.04426	138.828	0.00861	138.828	0.01162
138.578	0.2722	138.578	0.06622	138.578	0.01452	138.578	0.02647		138.578	0.20171	138.578	0.04428	138.578	0.00843	138.578	0.01228
138.328	0.27512	138.328	0.06929	138.328	0.01661	138.328	0.02597		138.328	0.20712	138.328	0.04411	138.328	0.00871	138.328	0.01326
138.078	0.27792	138.078	0.07199	138.078	0.01922	138.078	0.02583		138.078	0.21184	138.078	0.04423	138.078	0.00959	138.078	0.01347
137.828	0.28061	137.828	0.07359	137.828	0.02162	137.828	0.02594		137.828	0.2156	137.828	0.04492	137.828	0.01014	137.828	0.0129
137.578	0.28321	137.578	0.07384	137.578	0.02328	137.578	0.02666		137.578	0.21819	137.578	0.04611	137.578	0.01078	137.578	0.01185
137.328	0.28575	137.328	0.07339	137.328	0.02406	137.328	0.0275		137.328	0.2195	137.328	0.04749	137.328	0.01151	137.328	0.01117
137.078	0.28825	137.078	0.07347	137.078	0.02423	137.078	0.02869		137.078	0.21958	137.078	0.04874	137.078	0.0123	137.078	0.01051
136.828	0.29071	136.828	0.07512	136.828	0.02422	136.828	0.02922		136.828	0.2186	136.828	0.04969	136.828	0.01297	136.828	0.01016
136.578	0.29315	136.578	0.07846	136.578	0.02441	136.578	0.02899		136.578	0.21686	136.578	0.0504	136.578	0.01264	136.578	0.00999
136.328	0.29562	136.328	0.08241	136.328	0.02493	136.328	0.02792		136.328	0.21473	136.328	0.05114	136.328	0.01347	136.328	0.01073
136.078	0.29815	136.078	0.08551	136.078	0.02564	136.078	0.02708		136.078	0.21263	136.078	0.05217	136.078	0.01328	136.078	0.01144
135.829	0.30079	135.829	0.08687	135.829	0.02619	135.829	0.02675		135.829	0.21095	135.829	0.05356	135.829	0.01399	135.829	0.01213
135.579	0.3036	135.579	0.08691	135.579	0.02628	135.579	0.02744		135.579	0.21004	135.579	0.05514	135.579	0.01268	135.579	0.01191
135.329	0.30662	135.329	0.08661	135.329	0.02575	135.329	0.02816		135.329	0.21013	135.329	0.05665	135.329	0.01209	135.329	0.01196
135.079	0.30988	135.079	0.08679	135.079	0.0248	135.079	0.02894		135.079	0.21134	135.079	0.05792	135.079	0.01149	135.079	0.01196
134.829	0.31336	134.829	0.0875	134.829	0.02388	134.829	0.02916		134.829	0.21366	134.829	0.05884	134.829	0.01225	134.829	0.01235
134.579	0.31705	134.579	0.08834	134.579	0.02357	134.579	0.02947		134.579	0.21697	134.579	0.05935	134.579	0.01441	134.579	0.01283
134.329	0.32088	134.329	0.08902	134.329	0.02431	134.329	0.02973		134.329	0.22106	134.329	0.05959	134.329	0.01556	134.329	0.01391
134.079	0.32481	134.079	0.08961	134.079	0.02619	134.079	0.03002		134.079	0.22569	134.079	0.0599	134.079	0.01608	134.079	0.01523
133.829	0.32878	133.829	0.09057	133.829	0.02879	133.829	0.03033		133.829	0.23061	133.829	0.06071	133.829	0.01518	133.829	0.01618
133.579	0.33273	133.579	0.09221	133.579	0.0314	133.579	0.03044		133.579	0.23561	133.579	0.06212	133.579	0.01535	133.579	0.01634
133.329	0.33663	133.329	0.09464	133.329	0.03332	133.329	0.03084		133.329	0.24052	133.329	0.06386	133.329	0.01674	133.329	0.01658
133.079	0.34044	133.079	0.09761	133.079	0.03423	133.079	0.03075		133.079	0.24521	133.079	0.06551	133.079	0.01805	133.079	0.01676
132.829	0.34417	132.829	0.10085	132.829	0.03427	132.829	0.03087		132.829	0.2496	132.829	0.06683	132.829	0.01925	132.829	0.0169
132.579	0.34778	132.579	0.10406	132.579	0.03398	132.579	0.03059		132.579	0.25362	132.579	0.06784	132.579	0.01914	132.579	0.01634
132.329	0.35129	132.329	0.10696	132.329	0.03393	132.329	0.03122		132.329	0.25724	132.329	0.06881	132.329	0.02001	132.329	0.01606
132.079	0.3547	132.079	0.10934	132.079	0.03446	132.079	0.03215		132.079	0.26047	132.079	0.07005	132.079	0.02046	132.079	0.01641
131.829	0.35803	131.829	0.11117	131.829	0.03557	131.829	0.03381		131.829	0.26334	131.829	0.07174	131.829	0.02137	131.829	0.01745
131.58	0.36133	131.58	0.11256	131.58	0.03708	131.58	0.03603		131.58	0.26593	131.58	0.07375	131.58	0.02158	131.58	0.01853
131.33	0.36469	131.33	0.11374	131.33	0.03882	131.33	0.03884		131.33	0.2684	131.33	0.07569	131.33	0.02282	131.33	0.01889
131.08	0.36819	131.08	0.11495	131.08	0.04074	131.08	0.04148		131.08	0.27092	131.08	0.07731	131.08	0.02378	131.08	0.01882
130.83	0.37193	130.83	0.11647	130.83	0.04293	130.83	0.04255		130.83	0.27371	130.83	0.07866	130.83	0.02433	130.83	0.01839
130.58	0.37599	130.58	0.11845	130.58	0.04545	130.58	0.04224		130.58	0.27694	130.58	0.07997	130.58	0.02384	130.58	0.01878
130.33	0.38041	130.33	0.12083	130.33	0.04821	130.33	0.04132		130.33	0.2808	130.33	0.08143	130.33	0.02373	130.33	0.01956
130.08	0.38521	130.08	0.12327	130.08	0.05096	130.08	0.04084		130.08	0.28537	130.08	0.08296	130.08	0.02496	130.08	0.02062
129.83	0.39033	129.83	0.12526	129.83	0.05333	129.83	0.04072		129.83	0.29069	129.83	0.08452	129.83	0.02666	129.83	0.0211
129.58	0.39567	129.58	0.12657	129.58	0.05501	129.58	0.04071		129.58	0.29671	129.58	0.08615	129.58	0.02881	129.58	0.02119
129.33	0.4011	129.33	0.12749	129.33	0.05581	129.33	0.04125		129.33	0.30328	129.33	0.08806	129.33	0.02882	129.33	0.02149
129.08	0.40649	129.08	0.12877	129.08	0.05577	129.08	0.04248		129.08	0.31019	129.08	0.09038	129.08	0.0283	129.08	0.02182
128.83	0.41172	128.83	0.13083	128.83	0.05514	128.83	0.04408		128.83	0.31718	128.83	0.09312	128.83	0.02692	128.83	0.02224
128.58	0.4167	128.58	0.13347	128.58	0.05434	128.58	0.04497		128.58	0.32395	128.58	0.09605	128.58	0.0277	128.58	0.02221
128.33	0.42138	128.33	0.13599	128.33	0.0539	128.33	0.04519		128.33	0.33024	128.33	0.09888	128.33	0.029	128.33	0.02259
128.08	0.42578	128.08	0.13816	128.08	0.05429	128.08	0.04575		128.08	0.33584	128.08	0.10132	128.08	0.03092	128.08	0.0235
127.83	0.42996	127.83	0.14039	127.83	0.05576	127.83	0.04725		127.83	0.34064	127.83	0.10324	127.83	0.03264	127.83	0.02483
127.58	0.43402	127.58	0.14321	127.58	0.0582	127.58	0.04947		127.58	0.34466	127.58	0.10467	127.58	0.03462	127.58	0.02637
127.331	0.43808	127.331	0.1465	127.331	0.06111	127.331	0.0512		127.331	0.34803	127.331	0.10575	127.331	0.0366	127.331	0.02767
127.081	0.44226	127.081	0.14969	127.081	0.06385	127.081	0.05247		127.081	0.35101	127.081	0.10675	127.081	0.03801	127.081	0.02877
126.831	0.44665	126.831	0.15241	126.831	0.06592	126.831	0.05316		126.831	0.35388	126.831	0.10801	126.831	0.03921	126.831	0.02844
126.581	0.45132	126.581	0.15494	126.581	0.06719	126.581	0.05381		126.581	0.35691	126.581	0.10982	126.581	0.03967	126.581	0.02742
126.331	0.45628	126.331	0.15775	126.331	0.068	126.331	0.05444		126.331	0.36034	126.331	0.11218	126.331	0.03981	126.331	0.02655
126.081	0.46153	126.081	0.16097	126.081	0.06888	126.081	0.05535		126.081	0.3643	126.081	0.11491	126.081	0.0395	126.081	0.02743
125.831	0.46704	125.831	0.16428	125.831	0.07035	125.831	0.05661		125.831	0.3688	125.831	0.11775	125.831	0.04025	125.831	0.0297
125.581	0.47274	125.581	0.16746	125.581	0.0726	125.581	0.058		125.581	0.37379	125.581	0.12069	125.581	0.04102	125.581	0.03193
125.331	0.4786	125.331	0.17048	125.331	0.07542	125.331	0.05989		125.331	0.37916	125.331	0.12377	125.331	0.04198	125.331	0.03301
125.081	0.48457	125.081	0.17357	125.081	0.0783	125.081	0.06252		125.081	0.38481	125.081	0.12696	125.081	0.04248	125.081	0.03301
124.831	0.49064	124.831	0.17673	124.831	0.08066	124.831	0.06564		124.831	0.39065	124.831	0.13003	124.831	0.04381	124.831	0.03311
124.581	0.49681	124.581	0.18001	124.581	0.08213	124.581	0.06794		124.581	0.39663	124.581	0.13277	124.581	0.04535	124.581	0.03412
124.331	0.50305	124.331	0.18324	124.331	0.0827	124.331	0.06829		124.331	0.40277	124.331	0.13518	124.331	0.04791	124.331	0.0356
124.081	0.50938	124.081	0.18648	124.081	0.08275	124.081	0.06729		124.081	0.40909	124.081	0.13756	124.081	0.05069	124.081	0.03669
123.831	0.51576	123.831	0.18953	123.831	0.08291	123.831	0.0667		123.831	0.41564	123.831	0.14029	123.831	0.0539	123.831	0.03722
123.581	0.52215	123.581	0.19254	123.581	0.08379	123.581	0.06793		123.581	0.42245	123.581	0.14351	123.581	0.05658	123.581	0.03784
123.331	0.5285	123.331	0.19563	123.331	0.08579	123.331	0.07072		123.331	0.42952	123.331	0.14705	123.331	0.05824	123.331	0.03893
123.082	0.53473	123.082	0.19932	123.082	0.08897	123.082	0.07355		123.082	0.43686	123.082	0.15051	123.082	0.05936	123.082	0.03999
122.832	0.54078	122.832	0.20372	122.832	0.09308	122.832	0.07516		122.832	0.44444	122.832	0.15355	122.832	0.05889	122.832	0.04053
122.582	0.54659	122.582	0.20869	122.582	0.09773	122.582	0.07525		122.582	0.45222	122.582	0.15609	122.582	0.05943	122.582	0.04125
122.332	0.55216	122.332	0.2136	122.332	0.1025	122.332	0.07445		122.332	0.46019	122.332	0.15858	122.332	0.0611	122.332	0.04247
122.082	0.55752	122.082	0.21815	122.082	0.10712	122.082	0.07392		122.082	0.46828	122.082	0.16165	122.082	0.06513	122.082	0.04431
121.832	0.56276	121.832	0.22249	121.832	0.11144	121.832	0.07496		121.832	0.47643	121.832	0.16575	121.832	0.06829	121.832	0.04578
121.582	0.56798	121.582	0.22725	121.582	0.11546	121.582	0.07849		121.582	0.48449	121.582	0.1707	121.582	0.07044	121.582	0.0473
121.332	0.57333	121.332	0.23298	121.332	0.11923	121.332	0.08403		121.332	0.49231	121.332	0.17585	121.332	0.07167	121.332	0.04908
121.082	0.57895	121.082	0.23967	121.082	0.12284	121.082	0.08977		121.082	0.49969	121.082	0.18063	121.082	0.07355	121.082	0.051
120.832	0.58494	120.832	0.24663	120.832	0.12633	120.832	0.0937		120.832	0.50644	120.832	0.1849	120.832	0.07539	120.832	0.0523
120.582	0.59138	120.582	0.25288	120.582	0.1297	120.582	0.0954		120.582	0.51243	120.582	0.18901	120.582	0.07699	120.582	0.05254
120.332	0.5983	120.332	0.25791	120.332	0.13296	120.332	0.0956		120.332	0.51764	120.332	0.19336	120.332	0.07886	120.332	0.05261
120.082	0.60569	120.082	0.26211	120.082	0.13615	120.082	0.09591		120.082	0.52218	120.082	0.19821	120.082	0.08119	120.082	0.05299
119.832	0.61353	119.832	0.26648	119.832	0.13937	119.832	0.09723		119.832	0.52626	119.832	0.2035	119.832	0.08387	119.832	0.05444
119.582	0.62175	119.582	0.2718	119.582	0.14277	119.582	0.10027		119.582	0.53018	119.582	0.20905	119.582	0.08637	119.582	0.05666
119.332	0.63027	119.332	0.27833	119.332	0.14646	119.332	0.1045		119.332	0.53427	119.332	0.21465	119.332	0.08846	119.332	0.05957
119.082	0.639	119.082	0.28566	119.082	0.15044	119.082	0.10943		119.082	0.5388	119.082	0.22018	119.082	0.09044	119.082	0.06228
118.833	0.64779	118.833	0.29323	118.833	0.1546	118.833	0.11404		118.833	0.54395	118.833	0.22563	118.833	0.09233	118.833	0.0642
118.583	0.65651	118.583	0.30033	118.583	0.15874	118.583	0.1182		118.583	0.54979	118.583	0.23103	118.583	0.09589	118.583	0.06527
118.333	0.66498	118.333	0.30657	118.333	0.16268	118.333	0.12152		118.333	0.55628	118.333	0.23648	118.333	0.09962	118.333	0.06607
118.083	0.67303	118.083	0.31206	118.083	0.16645	118.083	0.12485		118.083	0.56331	118.083	0.24222	118.083	0.10424	118.083	0.06753
117.833	0.68052	117.833	0.31764	117.833	0.17029	117.833	0.12849		117.833	0.57076	117.833	0.24844	117.833	0.10794	117.833	0.06965
117.583	0.68738	117.583	0.32419	117.583	0.1747	117.583	0.13288		117.583	0.57852	117.583	0.25515	117.583	0.11376	117.583	0.07243
117.333	0.69359	117.333	0.33196	117.333	0.18013	117.333	0.13688		117.333	0.58655	117.333	0.26217	117.333	0.11889	117.333	0.07533
117.083	0.69924	117.083	0.34041	117.083	0.1868	117.083	0.14017		117.083	0.59484	117.083	0.26937	117.083	0.12366	117.083	0.07844
116.833	0.70448	116.833	0.34866	116.833	0.19454	116.833	0.14321		116.833	0.6034	116.833	0.27673	116.833	0.12651	116.833	0.08136
116.583	0.70952	116.583	0.35634	116.583	0.20288	116.583	0.14715		116.583	0.61228	116.583	0.28439	116.583	0.1295	116.583	0.0842
116.333	0.71458	116.333	0.36362	116.333	0.2112	116.333	0.15206		116.333	0.62149	116.333	0.29234	116.333	0.13284	116.333	0.08715
116.083	0.71988	116.083	0.37109	116.083	0.21899	116.083	0.15681		116.083	0.63098	116.083	0.30047	116.083	0.13661	116.083	0.09038
115.833	0.72558	115.833	0.37936	115.833	0.22597	115.833	0.16117		115.833	0.64069	115.833	0.30863	115.833	0.14149	115.833	0.09392
115.583	0.73177	115.583	0.38878	115.583	0.23218	115.583	0.16565		115.583	0.65049	115.583	0.31677	115.583	0.14779	115.583	0.09718
115.333	0.73849	115.333	0.39927	115.333	0.23786	115.333	0.1719		115.333	0.66025	115.333	0.325	115.333	0.15432	115.333	0.10047
115.083	0.7457	115.083	0.41025	115.083	0.24346	115.083	0.17959		115.083	0.66984	115.083	0.33353	115.083	0.15857	115.083	0.10407
114.833	0.75331	114.833	0.42095	114.833	0.2495	114.833	0.18815		114.833	0.67916	114.833	0.34251	114.833	0.16234	114.833	0.1084
114.584	0.76121	114.584	0.4308	114.584	0.25653	114.584	0.19542		114.584	0.68815	114.584	0.35187	114.584	0.16628	114.584	0.11287
114.334	0.76926	114.334	0.44	114.334	0.26497	114.334	0.20132		114.334	0.69684	114.334	0.3614	114.334	0.17335	114.334	0.1165
114.084	0.77735	114.084	0.44944	114.084	0.27497	114.084	0.20598		114.084	0.70529	114.084	0.37106	114.084	0.18036	114.084	0.11923
113.834	0.78537	113.834	0.46006	113.834	0.2864	113.834	0.21147		113.834	0.71361	113.834	0.38107	113.834	0.18734	113.834	0.1219
113.584	0.79327	113.584	0.47185	113.584	0.29883	113.584	0.21825		113.584	0.72192	113.584	0.39175	113.584	0.19472	113.584	0.12579
113.334	0.801	113.334	0.48374	113.334	0.31169	113.334	0.22663		113.334	0.73034	113.334	0.40317	113.334	0.20227	113.334	0.13111
113.084	0.8086	113.084	0.49459	113.084	0.32452	113.084	0.23535		113.084	0.73894	113.084	0.41521	113.084	0.21151	113.084	0.13726
112.834	0.81609	112.834	0.50433	112.834	0.33706	112.834	0.24457		112.834	0.74777	112.834	0.42773	112.834	0.21938	112.834	0.14369
112.584	0.82357	112.584	0.51393	112.584	0.34931	112.584	0.25354		112.584	0.75685	112.584	0.44077	112.584	0.22809	112.584	0.14993
112.334	0.83109	112.334	0.52439	112.334	0.36148	112.334	0.26318		112.334	0.76617	112.334	0.45431	112.334	0.23685	112.334	0.15603
112.084	0.8387	112.084	0.53583	112.084	0.37379	112.084	0.27311		112.084	0.7757	112.084	0.46821	112.084	0.24751	112.084	0.1621
111.834	0.84642	111.834	0.54777	111.834	0.38637	111.834	0.28391		111.834	0.78542	111.834	0.48214	111.834	0.25976	111.834	0.16894
111.584	0.85419	111.584	0.55983	111.584	0.39927	111.584	0.29503		111.584	0.79532	111.584	0.49589	111.584	0.27256	111.584	0.17732
111.334	0.86191	111.334	0.57213	111.334	0.41243	111.334	0.306		111.334	0.80537	111.334	0.5095	111.334	0.2855	111.334	0.18697
111.084	0.86945	111.084	0.58497	111.084	0.42582	111.084	0.31726		111.084	0.81555	111.084	0.52316	111.084	0.29785	111.084	0.19691
110.834	0.87665	110.834	0.5984	110.834	0.43946	110.834	0.32909		110.834	0.8258	110.834	0.53722	110.834	0.31049	110.834	0.20638
110.585	0.8834	110.585	0.61235	110.585	0.45342	110.585	0.34276		110.585	0.83605	110.585	0.55185	110.585	0.32282	110.585	0.21586
110.335	0.88962	110.335	0.62656	110.335	0.46788	110.335	0.35758		110.335	0.84618	110.335	0.56727	110.335	0.33652	110.335	0.22644
110.085	0.89529	110.085	0.641	110.085	0.48307	110.085	0.37295		110.085	0.85609	110.085	0.58339	110.085	0.35125	110.085	0.23805
109.835	0.90046	109.835	0.65544	109.835	0.49922	109.835	0.38815		109.835	0.86566	109.835	0.60011	109.835	0.36845	109.835	0.25044
109.585	0.90524	109.585	0.66985	109.585	0.51645	109.585	0.40333		109.585	0.87481	109.585	0.61709	109.585	0.38525	109.585	0.26294
109.335	0.90976	109.335	0.68399	109.335	0.53471	109.335	0.41916		109.335	0.88345	109.335	0.63424	109.335	0.40264	109.335	0.27598
109.085	0.91415	109.085	0.69786	109.085	0.55367	109.085	0.43589		109.085	0.89157	109.085	0.6515	109.085	0.41977	109.085	0.29013
108.835	0.91853	108.835	0.71147	108.835	0.57284	108.835	0.45407		108.835	0.89912	108.835	0.66901	108.835	0.43974	108.835	0.30581
108.585	0.92297	108.585	0.7252	108.585	0.59173	108.585	0.4736		108.585	0.90609	108.585	0.68679	108.585	0.46179	108.585	0.32332
108.335	0.92752	108.335	0.73944	108.335	0.61	108.335	0.49428		108.335	0.91247	108.335	0.70479	108.335	0.48482	108.335	0.34243
108.085	0.93217	108.085	0.75422	108.085	0.6276	108.085	0.51514		108.085	0.91822	108.085	0.72292	108.085	0.50797	108.085	0.36304
107.835	0.93687	107.835	0.76909	107.835	0.64478	107.835	0.53615		107.835	0.92331	107.835	0.74103	107.835	0.53029	107.835	0.38485
107.585	0.94153	107.585	0.78333	107.585	0.66199	107.585	0.55719		107.585	0.92776	107.585	0.75907	107.585	0.55496	107.585	0.40778
107.335	0.94607	107.335	0.79689	107.335	0.67966	107.335	0.5794		107.335	0.93159	107.335	0.77698	107.335	0.57983	107.335	0.4326
107.085	0.95039	107.085	0.81011	107.085	0.69809	107.085	0.60292		107.085	0.9349	107.085	0.79475	107.085	0.60601	107.085	0.45952
106.835	0.95442	106.835	0.82355	106.835	0.71733	106.835	0.62875		106.835	0.93784	106.835	0.81227	106.835	0.63117	106.835	0.4886
106.585	0.95812	106.585	0.83708	106.585	0.73719	106.585	0.65624		106.585	0.94062	106.585	0.82945	106.585	0.65805	106.585	0.51886
106.335	0.9615	106.335	0.85037	106.335	0.75735	106.335	0.68478		106.335	0.94342	106.335	0.84613	106.335	0.687	106.335	0.55067
106.086	0.96463	106.086	0.86312	106.086	0.77743	106.086	0.71267		106.086	0.94646	106.086	0.86233	106.086	0.71741	106.086	0.58411
105.836	0.96757	105.836	0.87536	105.836	0.79705	105.836	0.73949		105.836	0.94986	105.836	0.87804	105.836	0.74656	105.836	0.61959
105.586	0.97045	105.586	0.88699	105.586	0.81592	105.586	0.76536		105.586	0.95367	105.586	0.8933	105.586	0.77417	105.586	0.65629
105.336	0.97335	105.336	0.89779	105.336	0.83383	105.336	0.79146		105.336	0.95786	105.336	0.908	105.336	0.80126	105.336	0.69411
105.086	0.97632	105.086	0.90777	105.086	0.85078	105.086	0.81744		105.086	0.96232	105.086	0.92198	105.086	0.82894	105.086	0.7331
104.836	0.97938	104.836	0.91743	104.836	0.86691	104.836	0.84347		104.836	0.96688	104.836	0.93491	104.836	0.85565	104.836	0.77305
104.586	0.98245	104.586	0.92742	104.586	0.8825	104.586	0.86768		104.586	0.97136	104.586	0.94658	104.586	0.88193	104.586	0.81321
104.336	0.98543	104.336	0.93778	104.336	0.89773	104.336	0.89096		104.336	0.97558	104.336	0.95693	104.336	0.90586	104.336	0.85189
104.086	0.98819	104.086	0.94786	104.086	0.91262	104.086	0.91138		104.086	0.97943	104.086	0.96604	104.086	0.92786	104.086	0.88811
103.836	0.99059	103.836	0.9567	103.836	0.927	103.836	0.93037		103.836	0.98285	103.836	0.97407	103.836	0.94616	103.836	0.92056
103.586	0.99254	103.586	0.96372	103.586	0.94053	103.586	0.94682		103.586	0.98587	103.586	0.98114	103.586	0.96364	103.586	0.94837
103.336	0.99402	103.336	0.96902	103.336	0.95291	103.336	0.96308		103.336	0.98855	103.336	0.98733	103.336	0.97849	103.336	0.97022
103.086	0.99505	103.086	0.97328	103.086	0.96392	103.086	0.9775		103.086	0.99097	103.086	0.99254	103.086	0.99067	103.086	0.98601
102.836	0.99574	102.836	0.97721	102.836	0.97343	102.836	0.98936		102.836	0.9932	102.836	0.99657	102.836	0.99712	102.836	0.99583
102.586	0.99621	102.586	0.9812	102.586	0.98147	102.586	0.99621		102.586	0.99526	102.586	0.99906	102.586	1	102.586	1
102.336	0.99661	102.336	0.98513	102.336	0.98807	102.336	0.99944		102.336	0.9971	102.336	1	102.336	0.99856	102.336	0.99747
102.087	0.99703	102.087	0.98869	102.087	0.99327	102.087	1		102.087	0.99862	102.087	0.99979	102.087	0.9949	102.087	0.98737
101.837	0.99756	101.837	0.99168	101.837	0.99705	101.837	0.99977		101.837	0.99964	101.837	0.99906	101.837	0.98903	101.837	0.96954
101.587	0.99818	101.587	0.99405	101.587	0.99932	101.587	0.99733		101.587	1	101.587	0.9981	101.587	0.98164	101.587	0.94532
101.337	0.99884	101.337	0.99597	101.337	1	101.337	0.99256		101.337	0.99954	101.337	0.99661	101.337	0.97153	101.337	0.91668
101.087	0.99944	101.087	0.99758	101.087	0.99905	101.087	0.98472		101.087	0.99815	101.087	0.99412	101.087	0.95788	101.087	0.88479
100.837	0.99986	100.837	0.99895	100.837	0.99658	100.837	0.97518		100.837	0.99582	100.837	0.99053	100.837	0.94167	100.837	0.85052
100.587	1	100.587	0.99983	100.587	0.99289	100.587	0.96469		100.587	0.99262	100.587	0.98625	100.587	0.92359	100.587	0.81439
100.337	0.99974	100.337	1	100.337	0.98843	100.337	0.95283		100.337	0.98866	100.337	0.98194	100.337	0.90476	100.337	0.7776
100.087	0.99902	100.087	0.99937	100.087	0.98365	100.087	0.93967		100.087	0.98413	100.087	0.97812	100.087	0.88589	100.087	0.74183
99.837	0.99779	99.837	0.99807	99.837	0.97886	99.837	0.92427		99.837	0.97917	99.837	0.97509	99.837	0.86759	99.837	0.7078
99.5871	0.99603	99.5871	0.99611	99.5871	0.97416	99.5871	0.90859		99.5871	0.97393	99.5871	0.97285	99.5871	0.84925	99.5871	0.67634
99.3372	0.99374	99.3372	0.99326	99.3372	0.96938	99.3372	0.89238		99.3372	0.96849	99.3372	0.9713	99.3372	0.8297	99.3372	0.64642
99.0872	0.99094	99.0872	0.98931	99.0872	0.96419	99.0872	0.87703		99.0872	0.96289	99.0872	0.97016	99.0872	0.80969	99.0872	0.619
98.8373	0.98766	98.8373	0.98436	98.8373	0.95825	98.8373	0.86106		98.8373	0.95713	98.8373	0.96923	98.8373	0.79179	98.8373	0.59414
98.5873	0.98394	98.5873	0.97862	98.5873	0.95135	98.5873	0.84577		98.5873	0.95119	98.5873	0.96823	98.5873	0.77617	98.5873	0.57294
98.3374	0.97982	98.3374	0.97222	98.3374	0.94344	98.3374	0.83092		98.3374	0.94505	98.3374	0.967	98.3374	0.7633	98.3374	0.55455
98.0875	0.97535	98.0875	0.9651	98.0875	0.93466	98.0875	0.81863		98.0875	0.93871	98.0875	0.96506	98.0875	0.75079	98.0875	0.53833
97.8375	0.97056	97.8375	0.95727	97.8375	0.92519	97.8375	0.80779		97.8375	0.93216	97.8375	0.9618	97.8375	0.73975	97.8375	0.52414
97.5876	0.9655	97.5876	0.94888	97.5876	0.91523	97.5876	0.79767		97.5876	0.92538	97.5876	0.95622	97.5876	0.72834	97.5876	0.51183
97.3376	0.96021	97.3376	0.93988	97.3376	0.90486	97.3376	0.786		97.3376	0.91832	97.3376	0.94749	97.3376	0.71671	97.3376	0.50154
97.0877	0.95477	97.0877	0.93009	97.0877	0.89405	97.0877	0.77243		97.0877	0.91091	97.0877	0.93495	97.0877	0.70345	97.0877	0.49232
96.8377	0.94922	96.8377	0.91921	96.8377	0.88266	96.8377	0.75735		96.8377	0.90308	96.8377	0.91857	96.8377	0.68909	96.8377	0.48378
96.5878	0.94364	96.5878	0.90753	96.5878	0.8704	96.5878	0.74105		96.5878	0.89475	96.5878	0.89874	96.5878	0.67413	96.5878	0.47519
96.3379	0.93809	96.3379	0.89551	96.3379	0.85699	96.3379	0.72409		96.3379	0.88593	96.3379	0.87626	96.3379	0.65856	96.3379	0.46671
96.0879	0.93263	96.0879	0.88374	96.0879	0.84214	96.0879	0.70598		96.0879	0.87669	96.0879	0.85207	96.0879	0.64377	96.0879	0.45878
95.838	0.92729	95.838	0.87217	95.838	0.82576	95.838	0.68704		95.838	0.8672	95.838	0.82718	95.838	0.62858	95.838	0.45232
95.588	0.92205	95.588	0.86037	95.588	0.80791	95.588	0.66745		95.588	0.85766	95.588	0.80251	95.588	0.61556	95.588	0.44734
95.3381	0.91685	95.3381	0.84776	95.3381	0.78883	95.3381	0.64834		95.3381	0.84831	95.3381	0.77861	95.3381	0.60253	95.3381	0.44336
95.0882	0.91161	95.0882	0.83418	95.0882	0.76889	95.0882	0.63102		95.0882	0.83933	95.0882	0.75575	95.0882	0.59155	95.0882	0.43936
94.8382	0.90621	94.8382	0.81998	94.8382	0.74851	94.8382	0.61442		94.8382	0.8308	94.8382	0.73389	94.8382	0.57963	94.8382	0.435
94.5883	0.90055	94.5883	0.80579	94.5883	0.72817	94.5883	0.59823		94.5883	0.82266	94.5883	0.71313	94.5883	0.56913	94.5883	0.43011
94.3384	0.89453	94.3384	0.79193	94.3384	0.70836	94.3384	0.58061		94.3384	0.81475	94.3384	0.69344	94.3384	0.55806	94.3384	0.42447
94.0884	0.88808	94.0884	0.77818	94.0884	0.68948	94.0884	0.5639		94.0884	0.80678	94.0884	0.67485	94.0884	0.54851	94.0884	0.41779
93.8385	0.88121	93.8385	0.76409	93.8385	0.67174	93.8385	0.547		93.8385	0.79846	93.8385	0.65719	93.8385	0.53805	93.8385	0.41009
93.5885	0.87396	93.5885	0.74953	93.5885	0.65511	93.5885	0.53095		93.5885	0.78951	93.5885	0.64041	93.5885	0.52702	93.5885	0.40145
93.3386	0.8664	93.3386	0.73481	93.3386	0.63936	93.3386	0.51347		93.3386	0.77975	93.3386	0.62442	93.3386	0.51497	93.3386	0.39187
93.0887	0.85868	93.0887	0.72032	93.0887	0.62413	93.0887	0.49693		93.0887	0.76913	93.0887	0.60919	93.0887	0.50133	93.0887	0.38074
92.8387	0.85094	92.8387	0.70621	92.8387	0.60911	92.8387	0.48129		92.8387	0.75774	92.8387	0.59447	92.8387	0.4888	92.8387	0.36827
92.5888	0.84331	92.5888	0.69228	92.5888	0.5941	92.5888	0.46793		92.5888	0.74578	92.5888	0.58001	92.5888	0.47561	92.5888	0.35487
92.3388	0.8359	92.3388	0.67845	92.3388	0.57902	92.3388	0.45461		92.3388	0.73354	92.3388	0.56572	92.3388	0.46427	92.3388	0.34165
92.0889	0.82879	92.0889	0.66456	92.0889	0.56388	92.0889	0.44153		92.0889	0.72131	92.0889	0.55179	92.0889	0.45181	92.0889	0.32878
91.8389	0.82199	91.8389	0.65071	91.8389	0.54875	91.8389	0.42809		91.8389	0.70939	91.8389	0.53842	91.8389	0.43917	91.8389	0.31607
91.589	0.81545	91.589	0.63681	91.589	0.53366	91.589	0.41495		91.589	0.69798	91.589	0.52553	91.589	0.42562	91.589	0.30318
91.3391	0.80904	91.3391	0.62306	91.3391	0.51861	91.3391	0.40149		91.3391	0.68719	91.3391	0.51278	91.3391	0.41245	91.3391	0.29059
91.0891	0.80262	91.0891	0.60946	91.0891	0.50358	91.0891	0.38804		91.0891	0.67703	91.0891	0.49994	91.0891	0.40072	91.0891	0.27833
90.8392	0.79599	90.8392	0.59614	90.8392	0.48864	90.8392	0.37534		90.8392	0.66741	90.8392	0.48713	90.8392	0.39031	90.8392	0.26666
90.5892	0.789	90.5892	0.58289	90.5892	0.47397	90.5892	0.3636		90.5892	0.65819	90.5892	0.47474	90.5892	0.38027	90.5892	0.25501
90.3393	0.7815	90.3393	0.56973	90.3393	0.45992	90.3393	0.35239		90.3393	0.64919	90.3393	0.46311	90.3393	0.36878	90.3393	0.24409
90.0894	0.77342	90.0894	0.55663	90.0894	0.44686	90.0894	0.3411		90.0894	0.64028	90.0894	0.4523	90.0894	0.35603	90.0894	0.23367
89.8394	0.76475	89.8394	0.54393	89.8394	0.43498	89.8394	0.32969		89.8394	0.63133	89.8394	0.44196	89.8394	0.3427	89.8394	0.22401
89.5895	0.75558	89.5895	0.53181	89.5895	0.42417	89.5895	0.3186		89.5895	0.62229	89.5895	0.43168	89.5895	0.33011	89.5895	0.21468
89.3395	0.74606	89.3395	0.52041	89.3395	0.414	89.3395	0.30694		89.3395	0.61316	89.3395	0.42111	89.3395	0.31892	89.3395	0.20593
89.0896	0.73637	89.0896	0.50939	89.0896	0.40389	89.0896	0.29522		89.0896	0.60395	89.0896	0.41038	89.0896	0.30883	89.0896	0.19784
88.8397	0.72673	88.8397	0.49831	88.8397	0.39332	88.8397	0.28296		88.8397	0.59475	88.8397	0.39968	88.8397	0.30072	88.8397	0.18994
88.5897	0.71734	88.5897	0.4868	88.5897	0.38207	88.5897	0.27226		88.5897	0.58563	88.5897	0.38934	88.5897	0.29211	88.5897	0.18221
88.3398	0.70838	88.3398	0.47517	88.3398	0.37032	88.3398	0.26265		88.3398	0.57664	88.3398	0.37934	88.3398	0.28322	88.3398	0.17461
88.0898	0.69996	88.0898	0.46399	88.0898	0.35858	88.0898	0.25417		88.0898	0.56785	88.0898	0.36971	88.0898	0.27318	88.0898	0.16807
87.8399	0.69213	87.8399	0.45388	87.8399	0.34749	87.8399	0.24525		87.8399	0.55924	87.8399	0.36039	87.8399	0.26437	87.8399	0.16216
87.59	0.68486	87.59	0.44467	87.59	0.33767	87.59	0.23623		87.59	0.55079	87.59	0.35124	87.59	0.2567	87.59	0.15673
87.34	0.67809	87.34	0.43574	87.34	0.32944	87.34	0.22811		87.34	0.54242	87.34	0.34208	87.34	0.24945	87.34	0.15103
87.0901	0.67167	87.0901	0.42632	87.0901	0.32271	87.0901	0.2211		87.0901	0.534	87.0901	0.3328	87.0901	0.2431	87.0901	0.1454
86.8401	0.66544	86.8401	0.41622	86.8401	0.31692	86.8401	0.21449		86.8401	0.5254	86.8401	0.32365	86.8401	0.23663	86.8401	0.13967
86.5902	0.65922	86.5902	0.40577	86.5902	0.31113	86.5902	0.20709		86.5902	0.51653	86.5902	0.315	86.5902	0.23079	86.5902	0.13428
86.3402	0.6528	86.3402	0.39568	86.3402	0.30437	86.3402	0.19932		86.3402	0.50731	86.3402	0.30707	86.3402	0.22304	86.3402	0.12938
86.0903	0.64601	86.0903	0.38634	86.0903	0.29598	86.0903	0.19261		86.0903	0.49776	86.0903	0.29974	86.0903	0.21575	86.0903	0.12501
85.8404	0.63868	85.8404	0.37774	85.8404	0.28595	85.8404	0.18759		85.8404	0.48797	85.8404	0.29267	85.8404	0.20908	85.8404	0.12111
85.5904	0.6307	85.5904	0.36948	85.5904	0.27483	85.5904	0.18369		85.5904	0.47812	85.5904	0.28567	85.5904	0.20512	85.5904	0.1172
85.3405	0.62199	85.3405	0.36134	85.3405	0.2635	85.3405	0.17918		85.3405	0.46841	85.3405	0.27877	85.3405	0.2014	85.3405	0.11376
85.0905	0.61254	85.0905	0.35324	85.0905	0.25269	85.0905	0.17345		85.0905	0.45908	85.0905	0.27217	85.0905	0.19733	85.0905	0.11013
84.8406	0.60241	84.8406	0.34539	84.8406	0.24274	84.8406	0.1674		84.8406	0.45037	84.8406	0.26588	84.8406	0.1917	84.8406	0.10671
84.5907	0.59173	84.5907	0.33762	84.5907	0.23363	84.5907	0.16206		84.5907	0.44244	84.5907	0.25978	84.5907	0.18587	84.5907	0.10327
84.3407	0.5807	84.3407	0.32982	84.3407	0.22518	84.3407	0.15746		84.3407	0.4354	84.3407	0.2536	84.3407	0.18025	84.3407	0.10056
84.0908	0.56957	84.0908	0.32187	84.0908	0.2173	84.0908	0.15245		84.0908	0.42929	84.0908	0.24728	84.0908	0.17519	84.0908	0.09807
83.8408	0.55864	83.8408	0.31418	83.8408	0.21009	83.8408	0.14644		83.8408	0.42406	83.8408	0.24084	83.8408	0.17113	83.8408	0.09503
83.5909	0.54818	83.5909	0.30706	83.5909	0.20385	83.5909	0.14045		83.5909	0.41962	83.5909	0.23448	83.5909	0.16739	83.5909	0.0912
83.341	0.53847	83.341	0.30061	83.341	0.19888	83.341	0.1351		83.341	0.4158	83.341	0.22839	83.341	0.16414	83.341	0.08733
83.091	0.52969	83.091	0.29452	83.091	0.19541	83.091	0.13124		83.091	0.41241	83.091	0.22273	83.091	0.15969	83.091	0.08451
82.8411	0.52197	82.8411	0.28845	82.8411	0.19339	82.8411	0.128		82.8411	0.40923	82.8411	0.21747	82.8411	0.15469	82.8411	0.08284
82.5911	0.51537	82.5911	0.28219	82.5911	0.19246	82.5911	0.12497		82.5911	0.40604	82.5911	0.21247	82.5911	0.14948	82.5911	0.08111
82.3412	0.50985	82.3412	0.27563	82.3412	0.19202	82.3412	0.12136		82.3412	0.40263	82.3412	0.20756	82.3412	0.1463	82.3412	0.07865
82.0913	0.50529	82.0913	0.26889	82.0913	0.19137	82.0913	0.11694		82.0913	0.39879	82.0913	0.20268	82.0913	0.14396	82.0913	0.0754
81.8413	0.50152	81.8413	0.26229	81.8413	0.18988	81.8413	0.11238		81.8413	0.39439	81.8413	0.19779	81.8413	0.14218	81.8413	0.07275
81.5914	0.49831	81.5914	0.25628	81.5914	0.18722	81.5914	0.10779		81.5914	0.38931	81.5914	0.19295	81.5914	0.13876	81.5914	0.0712
81.3414	0.49542	81.3414	0.25117	81.3414	0.18333	81.3414	0.10449		81.3414	0.38355	81.3414	0.18836	81.3414	0.13503	81.3414	0.07005
81.0915	0.49257	81.0915	0.24677	81.0915	0.17841	81.0915	0.10196		81.0915	0.37714	81.0915	0.18424	81.0915	0.13029	81.0915	0.06818
80.8415	0.48953	80.8415	0.24246	80.8415	0.1728	80.8415	0.10133		80.8415	0.37019	80.8415	0.18075	80.8415	0.12596	80.8415	0.06504
80.5916	0.48608	80.5916	0.23756	80.5916	0.16692	80.5916	0.10064		80.5916	0.36287	80.5916	0.17773	80.5916	0.12267	80.5916	0.06201
80.3417	0.48206	80.3417	0.23182	80.3417	0.16128	80.3417	0.10055		80.3417	0.35533	80.3417	0.17487	80.3417	0.1202	80.3417	0.05991
80.0917	0.47737	80.0917	0.22574	80.0917	0.1564	80.0917	0.09876		80.0917	0.34775	80.0917	0.17182	80.0917	0.11796	80.0917	0.05864
79.8418	0.47196	79.8418	0.22022	79.8418	0.15275	79.8418	0.09685		79.8418	0.34026	79.8418	0.16844	79.8418	0.11443	79.8418	0.05713
79.5918	0.46584	79.5918	0.21593	79.5918	0.15056	79.5918	0.09361		79.5918	0.33297	79.5918	0.16464	79.5918	0.1123	79.5918	0.05466
79.3419	0.45906	79.3419	0.21285	79.3419	0.14969	79.3419	0.09158		79.3419	0.32596	79.3419	0.16049	79.3419	0.11112	79.3419	0.0521
79.092	0.45171	79.092	0.2104	79.092	0.14956	79.092	0.08976		79.092	0.31929	79.092	0.15607	79.092	0.11148	79.092	0.04998
78.842	0.44386	78.842	0.20774	78.842	0.14936	78.842	0.08849		78.842	0.31297	78.842	0.15174	78.842	0.11009	78.842	0.04914
78.5921	0.43562	78.5921	0.20448	78.5921	0.14825	78.5921	0.08651		78.5921	0.30702	78.5921	0.14788	78.5921	0.10748	78.5921	0.04905
78.3421	0.42707	78.3421	0.20058	78.3421	0.14561	78.3421	0.08459		78.3421	0.30142	78.3421	0.14479	78.3421	0.10318	78.3421	0.04961
78.0922	0.41832	78.0922	0.19652	78.0922	0.14124	78.0922	0.08326		78.0922	0.2961	78.0922	0.14235	78.0922	0.10004	78.0922	0.05031
77.8423	0.40949	77.8423	0.19263	77.8423	0.13536	77.8423	0.08179		77.8423	0.29096	77.8423	0.14016	77.8423	0.09821	77.8423	0.05064
77.5923	0.40073	77.5923	0.18906	77.5923	0.12858	77.5923	0.07985		77.5923	0.28591	77.5923	0.13775	77.5923	0.09799	77.5923	0.05024
77.3424	0.39218	77.3424	0.18561	77.3424	0.12167	77.3424	0.07709		77.3424	0.28083	77.3424	0.13494	77.3424	0.0975	77.3424	0.0484
77.0924	0.38403	77.0924	0.18218	77.0924	0.1154	77.0924	0.07489		77.0924	0.27568	77.0924	0.13185	77.0924	0.09608	77.0924	0.0459
76.8425	0.37645	76.8425	0.17882	76.8425	0.11027	76.8425	0.07303		76.8425	0.27045	76.8425	0.12886	76.8425	0.09364	76.8425	0.04309
76.5926	0.36957	76.5926	0.17583	76.5926	0.10642	76.5926	0.0725		76.5926	0.26521	76.5926	0.12629	76.5926	0.09055	76.5926	0.04135
76.3426	0.36349	76.3426	0.17333	76.3426	0.10369	76.3426	0.0722		76.3426	0.26006	76.3426	0.12425	76.3426	0.08718	76.3426	0.03986
76.0927	0.35825	76.0927	0.17114	76.0927	0.10173	76.0927	0.07181		76.0927	0.25516	76.0927	0.12255	76.0927	0.08399	76.0927	0.03839
75.8427	0.35381	75.8427	0.16867	75.8427	0.10018	75.8427	0.06983		75.8427	0.25064	75.8427	0.12084	75.8427	0.08166	75.8427	0.03618
75.5928	0.3501	75.5928	0.16556	75.5928	0.09875	75.5928	0.06717		75.5928	0.24661	75.5928	0.11882	75.5928	0.08124	75.5928	0.03466
75.3429	0.34697	75.3429	0.1619	75.3429	0.09728	75.3429	0.06497		75.3429	0.24312	75.3429	0.11632	75.3429	0.08222	75.3429	0.0343
75.0929	0.34427	75.0929	0.15825	75.0929	0.09576	75.0929	0.06373		75.0929	0.24017	75.0929	0.11343	75.0929	0.08157	75.0929	0.03477
74.843	0.34184	74.843	0.1548	74.843	0.09425	74.843	0.06254		74.843	0.2377	74.843	0.11038	74.843	0.0788	74.843	0.03448
74.593	0.33953	74.593	0.15125	74.593	0.09287	74.593	0.06064		74.593	0.23562	74.593	0.1075	74.593	0.07517	74.593	0.03319
74.3431	0.33719	74.3431	0.14726	74.3431	0.09176	74.3431	0.05812		74.3431	0.2338	74.3431	0.10496	74.3431	0.07353	74.3431	0.03155
74.0932	0.33469	74.0932	0.14323	74.0932	0.09098	74.0932	0.05625		74.0932	0.23212	74.0932	0.10278	74.0932	0.07351	74.0932	0.03073
73.8432	0.33192	73.8432	0.14001	73.8432	0.09053	73.8432	0.05503		73.8432	0.23044	73.8432	0.10081	73.8432	0.07305	73.8432	0.0303
73.5933	0.32875	73.5933	0.13808	73.5933	0.09027	73.5933	0.05436		73.5933	0.22864	73.5933	0.09894	73.5933	0.07198	73.5933	0.02996
73.3433	0.3251	73.3433	0.13692	73.3433	0.09002	73.3433	0.05316		73.3433	0.22663	73.3433	0.0971	73.3433	0.06999	73.3433	0.02881
73.0934	0.32088	73.0934	0.13571	73.0934	0.08963	73.0934	0.05217		73.0934	0.22435	73.0934	0.0953	73.0934	0.06852	73.0934	0.02745
72.8435	0.31603	72.8435	0.13404	72.8435	0.08905	72.8435	0.05175		72.8435	0.22179	72.8435	0.09351	72.8435	0.06749	72.8435	0.02597
72.5935	0.31054	72.5935	0.13206	72.5935	0.08835	72.5935	0.05194		72.5935	0.21897	72.5935	0.09179	72.5935	0.06697	72.5935	0.02518
72.3436	0.30443	72.3436	0.13007	72.3436	0.08767	72.3436	0.05138		72.3436	0.21593	72.3436	0.09015	72.3436	0.06611	72.3436	0.02493
72.0936	0.2978	72.0936	0.12808	72.0936	0.08707	72.0936	0.05019		72.0936	0.21274	72.0936	0.08862	72.0936	0.06506	72.0936	0.02527
71.8437	0.29077	71.8437	0.12614	71.8437	0.0865	71.8437	0.04887		71.8437	0.20948	71.8437	0.08717	71.8437	0.0635	71.8437	0.02561
71.5937	0.28354	71.5937	0.12416	71.5937	0.08577	71.5937	0.04876		71.5937	0.20618	71.5937	0.08577	71.5937	0.06192	71.5937	0.02576
71.3438	0.27631	71.3438	0.12215	71.3438	0.08464	71.3438	0.0487		71.3438	0.20289	71.3438	0.08443	71.3438	0.05999	71.3438	0.02576
71.0939	0.26931	71.0939	0.11993	71.0939	0.08287	71.0939	0.04872		71.0939	0.19963	71.0939	0.08308	71.0939	0.05821	71.0939	0.02583
70.8439	0.26275	70.8439	0.1176	70.8439	0.08038	70.8439	0.04815		70.8439	0.19639	70.8439	0.08164	70.8439	0.05783	70.8439	0.02604
70.594	0.25678	70.594	0.11534	70.594	0.07727	70.594	0.04822		70.594	0.19317	70.594	0.07995	70.594	0.05728	70.594	0.02549
70.344	0.25154	70.344	0.1132	70.344	0.07382	70.344	0.04771		70.344	0.18997	70.344	0.07801	70.344	0.05717	70.344	0.02448
70.0941	0.24706	70.0941	0.11088	70.0941	0.07041	70.0941	0.04658		70.0941	0.18679	70.0941	0.07597	70.0941	0.05539	70.0941	0.02308
69.8442	0.24337	69.8442	0.10811	69.8442	0.06737	69.8442	0.04396		69.8442	0.18365	69.8442	0.07419	69.8442	0.05461	69.8442	0.02239
69.5942	0.24041	69.5942	0.1051	69.5942	0.06494	69.5942	0.04214		69.5942	0.18055	69.5942	0.07284	69.5942	0.05444	69.5942	0.02134
69.3443	0.2381	69.3443	0.10255	69.3443	0.06321	69.3443	0.04136		69.3443	0.17753	69.3443	0.07186	69.3443	0.055	69.3443	0.01997
69.0943	0.23632	69.0943	0.10103	69.0943	0.06215	69.0943	0.04262		69.0943	0.17463	69.0943	0.07096	69.0943	0.05479	69.0943	0.01822
68.8444	0.23495	68.8444	0.10055	68.8444	0.06162	68.8444	0.04338		68.8444	0.17185	68.8444	0.06993	68.8444	0.05328	68.8444	0.0175
68.5945	0.23384	68.5945	0.10047	68.5945	0.06141	68.5945	0.04278		68.5945	0.1692	68.5945	0.06864	68.5945	0.0518	68.5945	0.01771
68.3445	0.23285	68.3445	0.10013	68.3445	0.06123	68.3445	0.04059		68.3445	0.16664	68.3445	0.06713	68.3445	0.05081	68.3445	0.01799
68.0946	0.23183	68.0946	0.0991	68.0946	0.06081	68.0946	0.03938		68.0946	0.16412	68.0946	0.0655	68.0946	0.05018	68.0946	0.01769
67.8446	0.23064	67.8446	0.09756	67.8446	0.06003	67.8446	0.04098		67.8446	0.1616	67.8446	0.06399	67.8446	0.04895	67.8446	0.01685
67.5947	0.22918	67.5947	0.09601	67.5947	0.05893	67.5947	0.04355		67.5947	0.15901	67.5947	0.06286	67.5947	0.04799	67.5947	0.01656
67.3448	0.22736	67.3448	0.09487	67.3448	0.05772	67.3448	0.04429		67.3448	0.15632	67.3448	0.06227	67.3448	0.04621	67.3448	0.01611
67.0948	0.22515	67.0948	0.09405	67.0948	0.05663	67.0948	0.04129		67.0948	0.15356	67.0948	0.06206	67.0948	0.04543	67.0948	0.01519
66.8449	0.22255	66.8449	0.09295	66.8449	0.0558	66.8449	0.03714		66.8449	0.15075	66.8449	0.0619	66.8449	0.04362	66.8449	0.01319
66.5949	0.21963	66.5949	0.09118	66.5949	0.05528	66.5949	0.03413		66.5949	0.14798	66.5949	0.06147	66.5949	0.04399	66.5949	0.01169
66.345	0.21647	66.345	0.08877	66.345	0.05506	66.345	0.03297		66.345	0.14533	66.345	0.06061	66.345	0.04298	66.345	0.01169
66.0951	0.2132	66.0951	0.08645	66.0951	0.0552	66.0951	0.03265		66.0951	0.14286	66.0951	0.05941	66.0951	0.04281	66.0951	0.01293
65.8451	0.20995	65.8451	0.08471	65.8451	0.05579	65.8451	0.03243		65.8451	0.14062	65.8451	0.05802	65.8451	0.04124	65.8451	0.01421
65.5952	0.20683	65.5952	0.08367	65.5952	0.05682	65.5952	0.03292		65.5952	0.1386	65.5952	0.05666	65.5952	0.0411	65.5952	0.01427
65.3452	0.20391	65.3452	0.08281	65.3452	0.05805	65.3452	0.0336		65.3452	0.13676	65.3452	0.05537	65.3452	0.04089	65.3452	0.01372
65.0953	0.20123	65.0953	0.0818	65.0953	0.05902	65.0953	0.03348		65.0953	0.13504	65.0953	0.05416	65.0953	0.04093	65.0953	0.01295
64.8453	0.19876	64.8453	0.08075	64.8453	0.05923	64.8453	0.03164		64.8453	0.13337	64.8453	0.05298	64.8453	0.04009	64.8453	0.01274
64.5954	0.19645	64.5954	0.08029	64.5954	0.05841	64.5954	0.0286		64.5954	0.13171	64.5954	0.05189	64.5954	0.03855	64.5954	0.0126
64.3455	0.19418	64.3455	0.08083	64.3455	0.0567	64.3455	0.02628		64.3455	0.13007	64.3455	0.05095	64.3455	0.03673	64.3455	0.01245
64.0955	0.19186	64.0955	0.08191	64.0955	0.05462	64.0955	0.02587		64.0955	0.12848	64.0955	0.05015	64.0955	0.03633	64.0955	0.01208
63.8456	0.18939	63.8456	0.08234	63.8456	0.0528	63.8456	0.02737		63.8456	0.127	63.8456	0.0494	63.8456	0.03638	63.8456	0.01227
63.5956	0.18668	63.5956	0.08117	63.5956	0.05171	63.5956	0.02931		63.5956	0.1257	63.5956	0.04852	63.5956	0.03663	63.5956	0.0128
63.3457	0.18371	63.3457	0.07855	63.3457	0.05145	63.3457	0.03039		63.3457	0.12463	63.3457	0.04745	63.3457	0.03485	63.3457	0.01342
63.0958	0.18049	63.0958	0.07563	63.0958	0.05175	63.0958	0.03055		63.0958	0.12377	63.0958	0.04631	63.0958	0.03422	63.0958	0.01319
62.8458	0.17707	62.8458	0.07351	62.8458	0.05218	62.8458	0.02997		62.8458	0.12305	62.8458	0.04533	62.8458	0.03387	62.8458	0.01262
62.5959	0.17353	62.5959	0.07252	62.5959	0.0523	62.5959	0.02983		62.5959	0.12233	62.5959	0.04466	62.5959	0.03469	62.5959	0.01209
62.3459	0.17001	62.3459	0.07208	62.3459	0.05179	62.3459	0.03014		62.3459	0.12145	62.3459	0.04429	62.3459	0.03366	62.3459	0.01234
62.096	0.16661	62.096	0.07136	62.096	0.05052	62.096	0.03136		62.096	0.12024	62.096	0.04404	62.096	0.03314	62.096	0.01305
61.8461	0.16345	61.8461	0.06976	61.8461	0.0485	61.8461	0.032		61.8461	0.11859	61.8461	0.04376	61.8461	0.03269	61.8461	0.01377
61.5961	0.1606	61.5961	0.06739	61.5961	0.04581	61.5961	0.03166		61.5961	0.11648	61.5961	0.04348	61.5961	0.03314	61.5961	0.01324
61.3462	0.1581	61.3462	0.06482	61.3462	0.04265	61.3462	0.03023		61.3462	0.11397	61.3462	0.04323	61.3462	0.03287	61.3462	0.01093
61.0962	0.15594	61.0962	0.06282	61.0962	0.03926	61.0962	0.02856		61.0962	0.11122	61.0962	0.04297	61.0962	0.03279	61.0962	0.00768
60.8463	0.15407	60.8463	0.06178	60.8463	0.036	60.8463	0.02751		60.8463	0.10846	60.8463	0.04233	60.8463	0.03273	60.8463	0.00548
60.5964	0.15241	60.5964	0.06163	60.5964	0.03323	60.5964	0.02645		60.5964	0.1059	60.5964	0.04105	60.5964	0.03262	60.5964	0.00546
60.3464	0.15088	60.3464	0.06192	60.3464	0.03126	60.3464	0.0255		60.3464	0.10372	60.3464	0.0392	60.3464	0.03199	60.3464	0.00699
60.0965	0.14938	60.0965	0.0623	60.0965	0.03017	60.0965	0.02369		60.0965	0.10199	60.0965	0.03739	60.0965	0.03024	60.0965	0.00872
59.8465	0.14784	59.8465	0.06252	59.8465	0.02979	59.8465	0.02184		59.8465	0.10068	59.8465	0.03615	59.8465	0.02921	59.8465	0.0099
59.5966	0.14622	59.5966	0.06264	59.5966	0.02979	59.5966	0.02087		59.5966	0.09964	59.5966	0.03558	59.5966	0.02848	59.5966	0.01006
59.3466	0.14449	59.3466	0.06258	59.3466	0.02976	59.3466	0.02093		59.3466	0.09866	59.3466	0.03529	59.3466	0.03004	59.3466	0.00925
59.0967	0.14266	59.0967	0.06236	59.0967	0.02947	59.0967	0.02195		59.0967	0.09751	59.0967	0.03487	59.0967	0.03042	59.0967	0.00742
58.8468	0.14077	58.8468	0.06181	58.8468	0.02886	58.8468	0.02109		58.8468	0.09601	58.8468	0.03418	58.8468	0.02963	58.8468	0.00573
58.5968	0.13886	58.5968	0.06102	58.5968	0.02812	58.5968	0.01959		58.5968	0.0941	58.5968	0.03345	58.5968	0.02718	58.5968	0.0044
58.3469	0.13696	58.3469	0.05993	58.3469	0.02757	58.3469	0.01742		58.3469	0.0918	58.3469	0.03288	58.3469	0.02525	58.3469	0.00437
58.0969	0.13512	58.0969	0.05848	58.0969	0.02755	58.0969	0.01794		58.0969	0.0893	58.0969	0.0326	58.0969	0.02512	58.0969	0.0047
57.847	0.13339	57.847	0.05655	57.847	0.0283	57.847	0.0195		57.847	0.08682	57.847	0.03244	57.847	0.02571	57.847	0.00565
57.5971	0.13178	57.5971	0.05432	57.5971	0.0298	57.5971	0.02118		57.5971	0.08463	57.5971	0.03214	57.5971	0.02574	57.5971	0.0062
57.3471	0.13033	57.3471	0.05214	57.3471	0.03182	57.3471	0.0217		57.3471	0.08292	57.3471	0.03146	57.3471	0.0247	57.3471	0.0069
57.0972	0.12907	57.0972	0.05033	57.0972	0.03401	57.0972	0.022		57.0972	0.0818	57.0972	0.0305	57.0972	0.02286	57.0972	0.00731
56.8472	0.128	56.8472	0.04886	56.8472	0.03601	56.8472	0.02328		56.8472	0.08124	56.8472	0.02968	56.8472	0.02202	56.8472	0.00737
56.5973	0.12713	56.5973	0.0477	56.5973	0.0376	56.5973	0.02401		56.5973	0.08113	56.5973	0.02937	56.5973	0.02152	56.5973	0.00659
56.3474	0.12643	56.3474	0.04699	56.3474	0.0387	56.3474	0.02366		56.3474	0.08132	56.3474	0.02964	56.3474	0.02263	56.3474	0.00541
56.0974	0.12582	56.0974	0.047	56.0974	0.03929	56.0974	0.02174		56.0974	0.08165	56.0974	0.03011	56.0974	0.02332	56.0974	0.00445
55.8475	0.12522	55.8475	0.04749	55.8475	0.03935	55.8475	0.02022		55.8475	0.082	55.8475	0.03044	55.8475	0.02451	55.8475	0.00419
55.5975	0.12451	55.5975	0.04765	55.5975	0.03889	55.5975	0.01947		55.5975	0.08233	55.5975	0.0304	55.5975	0.02429	55.5975	0.00406
55.3476	0.12356	55.3476	0.04665	55.3476	0.0379	55.3476	0.01929		55.3476	0.08261	55.3476	0.03017	55.3476	0.02433	55.3476	0.00392
55.0977	0.12227	55.0977	0.04453	55.0977	0.03648	55.0977	0.01892		55.0977	0.08286	55.0977	0.0298	55.0977	0.02295	55.0977	0.00384
54.8477	0.12058	54.8477	0.04232	54.8477	0.03477	54.8477	0.01824		54.8477	0.08305	54.8477	0.02937	54.8477	0.02135	54.8477	0.00448
54.5978	0.11847	54.5978	0.04123	54.5978	0.03298	54.5978	0.01772		54.5978	0.08314	54.5978	0.02867	54.5978	0.01953	54.5978	0.00564
54.3478	0.116	54.3478	0.04183	54.3478	0.03137	54.3478	0.01754		54.3478	0.08304	54.3478	0.02764	54.3478	0.01872	54.3478	0.00655
54.0979	0.11325	54.0979	0.04358	54.0979	0.03017	54.0979	0.01841		54.0979	0.08265	54.0979	0.02637	54.0979	0.01943	54.0979	0.00698
53.8479	0.11035	53.8479	0.0456	53.8479	0.02955	53.8479	0.02005		53.8479	0.08189	53.8479	0.02531	53.8479	0.02061	53.8479	0.00702
53.598	0.10744	53.598	0.04719	53.598	0.02947	53.598	0.02235		53.598	0.08074	53.598	0.02474	53.598	0.02249	53.598	0.00744
53.3481	0.10464	53.3481	0.04825	53.3481	0.02969	53.3481	0.02336		53.3481	0.07927	53.3481	0.02474	53.3481	0.02293	53.3481	0.00805
53.0981	0.10205	53.0981	0.0486	53.0981	0.02983	53.0981	0.02282		53.0981	0.07758	53.0981	0.0249	53.0981	0.02209	53.0981	0.00875
52.8482	0.09973	52.8482	0.0481	52.8482	0.02948	52.8482	0.02038		52.8482	0.0758	52.8482	0.02477	52.8482	0.02003	52.8482	0.00948
52.5983	0.09769	52.5983	0.04641	52.5983	0.02841	52.5983	0.01815		52.5983	0.07408	52.5983	0.02418	52.5983	0.01968	52.5983	0.01004
52.3483	0.09593	52.3483	0.04374	52.3483	0.02666	52.3483	0.01639		52.3483	0.07251	52.3483	0.02332	52.3483	0.0203	52.3483	0.01052
52.0984	0.09438	52.0984	0.04076	52.0984	0.02455	52.0984	0.01576		52.0984	0.07115	52.0984	0.02257	52.0984	0.02166	52.0984	0.00986
51.8484	0.09298	51.8484	0.03854	51.8484	0.02253	51.8484	0.01468		51.8484	0.06999	51.8484	0.02207	51.8484	0.02131	51.8484	0.00841
51.5985	0.09164	51.5985	0.03783	51.5985	0.02103	51.5985	0.0137		51.5985	0.069	51.5985	0.0217	51.5985	0.02174	51.5985	0.00614
51.3486	0.09027	51.3486	0.03857	51.3486	0.02033	51.3486	0.01281		51.3486	0.06814	51.3486	0.02112	51.3486	0.02101	51.3486	0.00444
51.0986	0.08881	51.0986	0.03994	51.0986	0.02051	51.0986	0.01332		51.0986	0.0674	51.0986	0.02023	51.0986	0.02066	51.0986	0.00356
50.8487	0.08722	50.8487	0.04095	50.8487	0.02144	50.8487	0.01427		50.8487	0.06678	50.8487	0.01926	50.8487	0.01913	50.8487	0.00373
50.5987	0.08551	50.5987	0.04117	50.5987	0.02289	50.5987	0.01525		50.5987	0.06635	50.5987	0.01862	50.5987	0.019	50.5987	0.00409
50.3488	0.08373	50.3488	0.04088	50.3488	0.02455	50.3488	0.01569		50.3488	0.06616	50.3488	0.01861	50.3488	0.01948	50.3488	0.00425
50.0988	0.08196	50.0988	0.04061	50.0988	0.02612	50.0988	0.01618		50.0988	0.06629	50.0988	0.01901	50.0988	0.01864	50.0988	0.00432
49.8489	0.0803	49.8489	0.04062	49.8489	0.0274	49.8489	0.01733		49.8489	0.06676	49.8489	0.01937	49.8489	0.01624	49.8489	0.00488
49.599	0.07887	49.599	0.04071	49.599	0.02824	49.599	0.01796		49.599	0.06754	49.599	0.01925	49.599	0.01282	49.599	0.00576
49.349	0.07773	49.349	0.04042	49.349	0.02855	49.349	0.01821		49.349	0.06853	49.349	0.01865	49.349	0.01201	49.349	0.00633
49.0991	0.07692	49.0991	0.03944	49.0991	0.02825	49.0991	0.01687		49.0991	0.06959	49.0991	0.0178	49.0991	0.01324	49.0991	0.00611
48.8491	0.07641	48.8491	0.0378	48.8491	0.02726	48.8491	0.01603		48.8491	0.0705	48.8491	0.01704	48.8491	0.01516	48.8491	0.00564
48.5992	0.07617	48.5992	0.03599	48.5992	0.02562	48.5992	0.01537		48.5992	0.07109	48.5992	0.01653	48.5992	0.01642	48.5992	0.00558
48.3493	0.07609	48.3493	0.03455	48.3493	0.02351	48.3493	0.01611		48.3493	0.07119	48.3493	0.01624	48.3493	0.01542	48.3493	0.00607
48.0993	0.07609	48.0993	0.03388	48.0993	0.02132	48.0993	0.01676		48.0993	0.07072	48.0993	0.01609	48.0993	0.01524	48.0993	0.00657
47.8494	0.07611	47.8494	0.034	47.8494	0.0196	47.8494	0.01743		47.8494	0.06966	47.8494	0.01593	47.8494	0.01462	47.8494	0.00657
47.5994	0.0761	47.5994	0.03463	47.5994	0.01889	47.5994	0.01763		47.5994	0.0681	47.5994	0.01571	47.5994	0.01653	47.5994	0.00606
47.3495	0.07606	47.3495	0.03525	47.3495	0.01954	47.3495	0.01792		47.3495	0.06618	47.3495	0.01545	47.3495	0.01734	47.3495	0.00534
47.0996	0.07598	47.0996	0.03547	47.0996	0.02153	47.0996	0.01784		47.0996	0.06408	47.0996	0.01527	47.0996	0.01795	47.0996	0.00453
46.8496	0.07586	46.8496	0.03527	46.8496	0.02445	46.8496	0.01734		46.8496	0.06201	46.8496	0.01515	46.8496	0.01699	46.8496	0.00355
46.5997	0.07568	46.5997	0.03502	46.5997	0.02759	46.5997	0.01634		46.5997	0.06015	46.5997	0.01498	46.5997	0.01502	46.5997	0.00271
46.3497	0.0754	46.3497	0.03484	46.3497	0.03013	46.3497	0.01564		46.3497	0.05865	46.3497	0.01475	46.3497	0.01335	46.3497	0.00227
46.0998	0.07495	46.0998	0.03437	46.0998	0.03139	46.0998	0.01535		46.0998	0.05761	46.0998	0.01463	46.0998	0.01274	46.0998	0.00243
45.8499	0.07423	45.8499	0.03319	45.8499	0.03107	45.8499	0.01538		45.8499	0.05709	45.8499	0.01475	45.8499	0.0149	45.8499	0.0028
45.5999	0.07318	45.5999	0.03154	45.5999	0.02933	45.5999	0.01521		45.5999	0.05711	45.5999	0.01503	45.5999	0.01651	45.5999	0.00278
45.35	0.07177	45.35	0.03033	45.35	0.02673	45.35	0.01504		45.35	0.05761	45.35	0.01517	45.35	0.01626	45.35	0.00236
45.1	0.07	45.1	0.03033	45.1	0.024	45.1	0.01487		45.1	0.0585	45.1	0.01498	45.1	0.01367	45.1	0.00132
44.8501	0.06793	44.8501	0.03134	44.8501	0.02177	44.8501	0.01462		44.8501	0.0596	44.8501	0.01442	44.8501	0.01159	44.8501	0.00117
44.6001	0.06565	44.6001	0.03245	44.6001	0.02035	44.6001	0.01415		44.6001	0.06073	44.6001	0.01354	44.6001	0.01073	44.6001	0.00166
44.3502	0.06327	44.3502	0.0327	44.3502	0.01966	44.3502	0.01393		44.3502	0.06166	44.3502	0.01252	44.3502	0.01138	44.3502	0.00311
44.1003	0.0609	44.1003	0.03187	44.1003	0.01936	44.1003	0.01462		44.1003	0.06217	44.1003	0.01156	44.1003	0.01246	44.1003	0.00347
43.8503	0.05863	43.8503	0.03037	43.8503	0.01908	43.8503	0.01539		43.8503	0.0621	43.8503	0.01096	43.8503	0.014	43.8503	0.00265
43.6004	0.05652	43.6004	0.02904	43.6004	0.01863	43.6004	0.0154		43.6004	0.06137	43.6004	0.01084	43.6004	0.01432	43.6004	0.00105
43.3505	0.05459	43.3505	0.02861	43.3505	0.01807	43.3505	0.01384		43.3505	0.05998	43.3505	0.01119	43.3505	0.01474	43.3505	0.000375867
43.1005	0.05286	43.1005	0.02924	43.1005	0.01759	43.1005	0.0122		43.1005	0.05803	43.1005	0.0117	43.1005	0.01427	43.1005	0.00121
42.8506	0.05132	42.8506	0.03052	42.8506	0.01741	42.8506	0.01139		42.8506	0.0557	42.8506	0.01215	42.8506	0.01476	42.8506	0.0026
42.6006	0.04995	42.6006	0.03162	42.6006	0.01762	42.6006	0.01202		42.6006	0.05318	42.6006	0.01219	42.6006	0.01501	42.6006	0.00325
42.3507	0.04875	42.3507	0.03195	42.3507	0.01827	42.3507	0.01299		42.3507	0.05071	42.3507	0.01171	42.3507	0.01517	42.3507	0.0026
42.1007	0.04773	42.1007	0.03131	42.1007	0.01938	42.1007	0.01355		42.1007	0.04847	42.1007	0.01071	42.1007	0.01408	42.1007	0.00151
41.8508	0.0469	41.8508	0.03022	41.8508	0.02094	41.8508	0.01329		41.8508	0.0466	41.8508	0.00955	41.8508	0.01227	41.8508	0.000910337
41.6009	0.04628	41.6009	0.02928	41.6009	0.02285	41.6009	0.0126		41.6009	0.04518	41.6009	0.00855	41.6009	0.01168	41.6009	0.000897116
41.3509	0.04588	41.3509	0.02895	41.3509	0.02483	41.3509	0.01195		41.3509	0.04424	41.3509	0.00803	41.3509	0.01153	41.3509	0.00122
41.101	0.04574	41.101	0.02909	41.101	0.02642	41.101	0.01154		41.101	0.04372	41.101	0.00807	41.101	0.01189	41.101	0.00127
40.851	0.04587	40.851	0.02924	40.851	0.02715	40.851	0.0117		40.851	0.04354	40.851	0.00862	40.851	0.01169	40.851	0.00139
40.6011	0.04625	40.6011	0.02901	40.6011	0.02677	40.6011	0.0124		40.6011	0.04355	40.6011	0.00938	40.6011	0.01289	40.6011	0.00128
40.3511	0.04685	40.3511	0.02834	40.3511	0.02535	40.3511	0.01388		40.3511	0.04359	40.3511	0.01002	40.3511	0.01335	40.3511	0.00134
40.1012	0.04763	40.1012	0.02747	40.1012	0.02329	40.1012	0.01481		40.1012	0.04349	40.1012	0.01029	40.1012	0.0134	40.1012	0.0011
39.8513	0.04851	39.8513	0.02667	39.8513	0.02101	39.8513	0.01472		39.8513	0.0431	39.8513	0.01016	39.8513	0.01155	39.8513	0.000951483
39.6013	0.04939	39.6013	0.02612	39.6013	0.01882	39.6013	0.0132		39.6013	0.04234	39.6013	0.0098	39.6013	0.01131	39.6013	0.000692993
39.3514	0.05018	39.3514	0.02586	39.3514	0.0168	39.3514	0.01188		39.3514	0.04124	39.3514	0.00949	39.3514	0.01047	39.3514	0.000828061
39.1014	0.05078	39.1014	0.02579	39.1014	0.01496	39.1014	0.0115		39.1014	0.03987	39.1014	0.00939	39.1014	0.01138	39.1014	0.00114
38.8515	0.0511	38.8515	0.02569	38.8515	0.01337	38.8515	0.01189		38.8515	0.03843	38.8515	0.00947	38.8515	0.01057	38.8515	0.00233
38.6016	0.05109	38.6016	0.0253	38.6016	0.01223	38.6016	0.01212		38.6016	0.0371	38.6016	0.00959	38.6016	0.01044	38.6016	0.00396
38.3516	0.05071	38.3516	0.02452	38.3516	0.01174	38.3516	0.01152		38.3516	0.03606	38.3516	0.0096	38.3516	0.00972	38.3516	0.00585
38.1017	0.04995	38.1017	0.02358	38.1017	0.01192	38.1017	0.01033		38.1017	0.03542	38.1017	0.00949	38.1017	0.01	38.1017	0.00637
37.8518	0.04881	37.8518	0.0232	37.8518	0.01254	37.8518	0.00902		37.8518	0.03519	37.8518	0.00931	37.8518	0.01072	37.8518	0.00557
37.6018	0.0473	37.6018	0.02404	37.6018	0.01319	37.6018	0.0079		37.6018	0.03528	37.6018	0.00909	37.6018	0.00976	37.6018	0.00384
37.3519	0.04546	37.3519	0.02616	37.3519	0.01351	37.3519	0.0077		37.3519	0.03551	37.3519	0.00881	37.3519	0.00837	37.3519	0.00253
37.1019	0.04335	37.1019	0.02851	37.1019	0.01342	37.1019	0.00806		37.1019	0.03572	37.1019	0.00854	37.1019	0.00602	37.1019	0.00181
36.852	0.04107	36.852	0.02971	36.852	0.01309	36.852	0.00912		36.852	0.03574	36.852	0.00835	36.852	0.00584	36.852	0.0013
36.602	0.03875	36.602	0.02882	36.602	0.01285	36.602	0.00957		36.602	0.03547	36.602	0.00829	36.602	0.0064	36.602	0.00106
36.3521	0.03657	36.3521	0.02616	36.3521	0.01295	36.3521	0.00936		36.3521	0.03493	36.3521	0.00819	36.3521	0.00778	36.3521	0.000736663
36.1022	0.03473	36.1022	0.02282	36.1022	0.01345	36.1022	0.0085		36.1022	0.03419	36.1022	0.00786	36.1022	0.00868	36.1022	0.00103
35.8522	0.03342	35.8522	0.02005	35.8522	0.01417	35.8522	0.0082		35.8522	0.0334	35.8522	0.0072	35.8522	0.00857	35.8522	0.000883153
35.6023	0.03279	35.6023	0.01847	35.6023	0.0149	35.6023	0.00914		35.6023	0.03273	35.6023	0.00641	35.6023	0.0085	35.6023	0.000942816
35.3523	0.03292	35.3523	0.01805	35.3523	0.01554	35.3523	0.01057		35.3523	0.03232	35.3523	0.00578	35.3523	0.00789	35.3523	0.000270066
35.1024	0.03375	35.1024	0.01828	35.1024	0.01618	35.1024	0.01142		35.1024	0.03227	35.1024	0.00558	35.1024	0.00823	35.1024	5.76016e-05
34.8525	0.03516	34.8525	0.01877	34.8525	0.01699	34.8525	0.01089		34.8525	0.03264	34.8525	0.00571	34.8525	0.00862	34.8525	-1.41474e-05
34.6025	0.03688	34.6025	0.01931	34.6025	0.01807	34.6025	0.00996		34.6025	0.03342	34.6025	0.00599	34.6025	0.00911	34.6025	0.00101
34.3526	0.03865	34.3526	0.02003	34.3526	0.01931	34.3526	0.0098		34.3526	0.03454	34.3526	0.00603	34.3526	0.00888	34.3526	0.00217
34.1026	0.04017	34.1026	0.02092	34.1026	0.02047	34.1026	0.01043		34.1026	0.03592	34.1026	0.00571	34.1026	0.008	34.1026	0.00309
33.8527	0.04122	33.8527	0.02194	33.8527	0.02128	33.8527	0.01133		33.8527	0.03747	33.8527	0.00504	33.8527	0.00744	33.8527	0.00325
33.6028	0.04163	33.6028	0.0229	33.6028	0.02166	33.6028	0.01135		33.6028	0.03912	33.6028	0.00435	33.6028	0.00821	33.6028	0.00302
33.3528	0.04138	33.3528	0.02369	33.3528	0.02172	33.3528	0.01127		33.3528	0.04078	33.3528	0.00386	33.3528	0.00977	33.3528	0.00274
33.1029	0.04051	33.1029	0.02404	33.1029	0.02164	33.1029	0.01125		33.1029	0.04237	33.1029	0.0038	33.1029	0.0113	33.1029	0.00211
32.8529	0.03911	32.8529	0.0239	32.8529	0.02151	32.8529	0.01211		32.8529	0.0438	32.8529	0.00416	32.8529	0.01049	32.8529	0.00148
32.603	0.03731	32.603	0.02327	32.603	0.02128	32.603	0.01294		32.603	0.04498	32.603	0.00495	32.603	0.00928	32.603	0.000997104
32.3531	0.03524	32.3531	0.02231	32.3531	0.02081	32.3531	0.0136		32.3531	0.04579	32.3531	0.00586	32.3531	0.00791	32.3531	0.000862718
32.1031	0.03299	32.1031	0.02112	32.1031	0.02006	32.1031	0.01341		32.1031	0.04613	32.1031	0.00651	32.1031	0.00818	32.1031	0.000639579
31.8532	0.03065	31.8532	0.01975	31.8532	0.01915	31.8532	0.01227		31.8532	0.04591	31.8532	0.00656	31.8532	0.00812	31.8532	9.24233e-05
31.6032	0.02827	31.6032	0.01855	31.6032	0.01835	31.6032	0.01023		31.6032	0.04511	31.6032	0.0061	31.6032	0.00743	31.6032	0.000163959
31.3533	0.0259	31.3533	0.01781	31.3533	0.01789	31.3533	0.00786		31.3533	0.04374	31.3533	0.00543	31.3533	0.0062	31.3533	0.000927835
31.1033	0.0236	31.1033	0.01772	31.1033	0.0179	31.1033	0.00629		31.1033	0.04187	31.1033	0.00486	31.1033	0.00564	31.1033	0.00196
30.8534	0.02146	30.8534	0.01794	30.8534	0.0183	30.8534	0.00604		30.8534	0.03964	30.8534	0.00444	30.8534	0.00624	30.8534	0.00167
30.6035	0.01957	30.6035	0.01814	30.6035	0.01885	30.6035	0.00707		30.6035	0.03721	30.6035	0.00416	30.6035	0.00654	30.6035	0.000223089
30.3535	0.018	30.3535	0.01811	30.3535	0.01921	30.3535	0.00877		30.3535	0.03474	30.3535	0.00398	30.3535	0.006	30.3535	-0.00108
30.1036	0.01683	30.1036	0.01789	30.1036	0.01909	30.1036	0.00997		30.1036	0.03239	30.1036	0.0039	30.1036	0.00522	30.1036	-0.000889921
29.8536	0.01608	29.8536	0.01738	29.8536	0.01824	29.8536	0.01042		29.8536	0.03028	29.8536	0.00381	29.8536	0.00497	29.8536	0.0006068
29.6037	0.01575	29.6037	0.01634	29.6037	0.01668	29.6037	0.01008		29.6037	0.0285	29.6037	0.00364	29.6037	0.00491	29.6037	0.00184
29.3538	0.01577	29.3538	0.01486	29.3538	0.01467	29.3538	0.01052		29.3538	0.02707	29.3538	0.00341	29.3538	0.00484	29.3538	0.00219
29.1038	0.01604	29.1038	0.01334	29.1038	0.01272	29.1038	0.01158		29.1038	0.02596	29.1038	0.00332	29.1038	0.00578	29.1038	0.0017
28.8539	0.01644	28.8539	0.01254	28.8539	0.01134	28.8539	0.01278		28.8539	0.02513	28.8539	0.00345	28.8539	0.00809	28.8539	0.00173
28.6039	0.01687	28.6039	0.01266	28.6039	0.01079	28.6039	0.01251		28.6039	0.02447	28.6039	0.00374	28.6039	0.00958	28.6039	0.00244
28.354	0.01723	28.354	0.01357	28.354	0.01097	28.354	0.011		28.354	0.02391	28.354	0.00393	28.354	0.00915	28.354	0.00366
28.1041	0.01749	28.1041	0.01467	28.1041	0.0114	28.1041	0.00924		28.1041	0.02337	28.1041	0.00384	28.1041	0.00728	28.1041	0.00414
27.8541	0.01765	27.8541	0.01562	27.8541	0.01154	27.8541	0.00835		27.8541	0.02277	27.8541	0.00349	27.8541	0.00547	27.8541	0.00343
27.6042	0.01776	27.6042	0.01632	27.6042	0.01101	27.6042	0.00824		27.6042	0.02207	27.6042	0.00306	27.6042	0.00411	27.6042	0.00179
27.3542	0.01789	27.3542	0.01687	27.3542	0.00979	27.3542	0.0086		27.3542	0.02125	27.3542	0.00275	27.3542	0.00365	27.3542	0.00028768
27.1043	0.01812	27.1043	0.01736	27.1043	0.00814	27.1043	0.009		27.1043	0.02031	27.1043	0.00264	27.1043	0.00471	27.1043	-0.000135842
26.8544	0.01852	26.8544	0.01773	26.8544	0.00647	26.8544	0.0097		26.8544	0.01923	26.8544	0.00264	26.8544	0.00648	26.8544	0.000355049
26.6044	0.01911	26.6044	0.018	26.6044	0.00515	26.6044	0.01009		26.6044	0.01804	26.6044	0.00257	26.6044	0.00706	26.6044	0.00115
26.3545	0.01985	26.3545	0.01813	26.3545	0.00439	26.3545	0.0106		26.3545	0.01672	26.3545	0.00227	26.3545	0.00592	26.3545	0.0018
26.1045	0.02064	26.1045	0.01819	26.1045	0.00419	26.1045	0.01089		26.1045	0.01528	26.1045	0.0018	26.1045	0.00446	26.1045	0.00232
25.8546	0.02135	25.8546	0.01815	25.8546	0.00444	25.8546	0.01126		25.8546	0.01373	25.8546	0.00132	25.8546	0.00328	25.8546	0.0028
25.6046	0.02184	25.6046	0.01812	25.6046	0.00496	25.6046	0.01088		25.6046	0.01208	25.6046	0.00113	25.6046	0.00392	25.6046	0.00275
25.3547	0.02196	25.3547	0.01825	25.3547	0.00567	25.3547	0.00988		25.3547	0.01038	25.3547	0.00129	25.3547	0.00445	25.3547	0.00241
25.1048	0.02162	25.1048	0.01869	25.1048	0.00659	25.1048	0.00878		25.1048	0.00868	25.1048	0.0018	25.1048	0.00649	25.1048	0.00189
24.8548	0.02078	24.8548	0.0194	24.8548	0.00788	24.8548	0.00817		24.8548	0.00707	24.8548	0.00245	24.8548	0.00658	24.8548	0.00175
24.6049	0.01949	24.6049	0.02006	24.6049	0.00969	24.6049	0.00845		24.6049	0.00566	24.6049	0.00308	24.6049	0.00727	24.6049	0.00154
24.3549	0.01788	24.3549	0.02027	24.3549	0.012	24.3549	0.00896		24.3549	0.00457	24.3549	0.0035	24.3549	0.00626	24.3549	0.00166
24.105	0.0161	24.105	0.01954	24.105	0.01457	24.105	0.00998		24.105	0.00389	24.105	0.00361	24.105	0.00559	24.105	0.00191
23.8551	0.01438	23.8551	0.01796	23.8551	0.01695	23.8551	0.01001		23.8551	0.00371	23.8551	0.00336	23.8551	0.00379	23.8551	0.00269
23.6051	0.0129	23.6051	0.01588	23.6051	0.01866	23.6051	0.00954		23.6051	0.00406	23.6051	0.00279	23.6051	0.0028	23.6051	0.00248
23.3552	0.01182	23.3552	0.01409	23.3552	0.01937	23.3552	0.00744		23.3552	0.00489	23.3552	0.00205	23.3552	0.00314	23.3552	0.00158
23.1053	0.01122	23.1053	0.01294	23.1053	0.01906	23.1053	0.00589		23.1053	0.00612	23.1053	0.00133	23.1053	0.00399	23.1053	0.000252609
22.8553	0.01113	22.8553	0.0126	22.8553	0.01802	22.8553	0.00519		22.8553	0.0076	22.8553	0.000797318	22.8553	0.00369	22.8553	0.000560814
22.6054	0.01147	22.6054	0.01284	22.6054	0.01673	22.6054	0.00668		22.6054	0.00914	22.6054	0.000518791	22.6054	0.00247	22.6054	0.00174
22.3554	0.01214	22.3554	0.01345	22.3554	0.01563	22.3554	0.00881		22.3554	0.01056	22.3554	0.000427875	22.3554	0.00173	22.3554	0.00282
22.1055	0.01298	22.1055	0.01418	22.1055	0.01492	22.1055	0.01028		22.1055	0.01168	22.1055	0.000427111	22.1055	0.00329	22.1055	0.00248
21.8555	0.01384	21.8555	0.01475	21.8555	0.01451	21.8555	0.00998		21.8555	0.01239	21.8555	0.000505119	21.8555	0.00499	21.8555	0.00168
21.6056	0.01462	21.6056	0.01492	21.6056	0.01411	21.6056	0.00883		21.6056	0.01262	21.6056	0.000741422	21.6056	0.00665	21.6056	0.00137
21.3557	0.01522	21.3557	0.01435	21.3557	0.01344	21.3557	0.00836		21.3557	0.01241	21.3557	0.00112	21.3557	0.00583	21.3557	0.00194
21.1057	0.01563	21.1057	0.01318	21.1057	0.01239	21.1057	0.00848		21.1057	0.01184	21.1057	0.00148	21.1057	0.00495	21.1057	0.00268
20.8558	0.01588	20.8558	0.01175	20.8558	0.01105	20.8558	0.00875		20.8558	0.01108	20.8558	0.00162	20.8558	0.00302	20.8558	0.00308
20.6058	0.01604	20.6058	0.01088	20.6058	0.00965	20.6058	0.00863		20.6058	0.01031	20.6058	0.00154	20.6058	0.00378	20.6058	0.00291
20.3559	0.01618	20.3559	0.01083	20.3559	0.00846	20.3559	0.00942		20.3559	0.00971	20.3559	0.00145	20.3559	0.00434	20.3559	0.0028
20.106	0.01637	20.106	0.01155	20.106	0.0078	20.106	0.0106		20.106	0.00944	20.106	0.00152	20.106	0.0061	20.106	0.00265
19.856	0.01665	19.856	0.01237	19.856	0.00788	19.856	0.01105		19.856	0.00959	19.856	0.00177	19.856	0.0047	19.856	0.00267
19.6061	0.01702	19.6061	0.01295	19.6061	0.00884	19.6061	0.01005		19.6061	0.0102	19.6061	0.00203	19.6061	0.00391	19.6061	0.00217
19.3561	0.01744	19.3561	0.0129	19.3561	0.01054	19.3561	0.00853		19.3561	0.01121	19.3561	0.0023	19.3561	0.00216	19.3561	0.00183
19.1062	0.0178	19.1062	0.01237	19.1062	0.01258	19.1062	0.00807		19.1062	0.01253	19.1062	0.00252	19.1062	0.00268	19.1062	0.00142
18.8563	0.01801	18.8563	0.01151	18.8563	0.01435	18.8563	0.00796		18.8563	0.01402	18.8563	0.00265	18.8563	0.00247	18.8563	0.00162
18.6063	0.01794	18.6063	0.01105	18.6063	0.01525	18.6063	0.00753		18.6063	0.01553	18.6063	0.00261	18.6063	0.00396	18.6063	0.00152
18.3564	0.01751	18.3564	0.01144	18.3564	0.01489	18.3564	0.00591		18.3564	0.01692	18.3564	0.00243	18.3564	0.00457	18.3564	0.00143
18.1064	0.01665	18.1064	0.01301	18.1064	0.01323	18.1064	0.00415		18.1064	0.01809	18.1064	0.00225	18.1064	0.00556	18.1064	0.000870391
17.8565	0.01536	17.8565	0.01518	17.8565	0.01059	17.8565	0.00317		17.8565	0.01896	17.8565	0.00217	17.8565	0.00424	17.8565	0.000432891
17.6065	0.01365	17.6065	0.01711	17.6065	0.00757	17.6065	0.00365		17.6065	0.01953	17.6065	0.00217	17.6065	0.00214	17.6065	-0.000296073
17.3566	0.01161	17.3566	0.01797	17.3566	0.00485	17.3566	0.00506		17.3566	0.01986	17.3566	0.00202	17.3566	-0.000122985	17.3566	-0.000914236
17.1067	0.00932	17.1067	0.01768	17.1067	0.00304	17.1067	0.00571		17.1067	0.02006	17.1067	0.00155	17.1067	-0.000840813	17.1067	-0.000902437
16.8567	0.00689	16.8567	0.01662	16.8567	0.00253	16.8567	0.00534		16.8567	0.02026	16.8567	0.000570884	16.8567	0.000605066	16.8567	0.000368372
16.6068	0.00444	16.6068	0.01525	16.6068	0.00339	16.6068	0.00458		16.6068	0.02056	16.6068	-0.000704934	16.6068	0.00238	16.6068	0.00235
16.3569	0.00205	16.3569	0.01377	16.3569	0.00532	16.3569	0.00544		16.3569	0.02103	16.3569	-0.00186	16.3569	0.0047	16.3569	0.00353
16.1069	-0.000171911	16.1069	0.01218	16.1069	0.00773	16.1069	0.00733		16.1069	0.02166	16.1069	-0.00241	16.1069	0.00555	16.1069	0.00311
15.857	-0.00214	15.857	0.01059	15.857	0.00998	15.857	0.0092		15.857	0.02234	15.857	-0.00235	15.857	0.00648	15.857	0.0016
15.607	-0.0038	15.607	0.00923	15.607	0.01155	15.607	0.00964		15.607	0.02285	15.607	-0.00206	15.607	0.00638	15.607	0.000183255
15.3571	-0.00509	15.3571	0.00836	15.3571	0.01228	15.3571	0.00932		15.3571	0.02297	15.3571	-0.00216	15.3571	0.00618	15.3571	-4.38303e-05
15.1071	-0.006	15.1071	0.00805	15.1071	0.01228	15.1071	0.00884		15.1071	0.02246	15.1071	-0.00276	15.1071	0.00514	15.1071	0.000574038
14.8572	-0.00655	14.8572	0.00818	14.8572	0.01184	14.8572	0.00877		14.8572	0.02114	14.8572	-0.0035	14.8572	0.00346	14.8572	0.00191
14.6073	-0.00678	14.6073	0.00854	14.6073	0.0112	14.6073	0.00899		14.6073	0.019	14.6073	-0.00378	14.6073	0.00271	14.6073	0.0025
14.3573	-0.00678	14.3573	0.00897	14.3573	0.01048	14.3573	0.00955		14.3573	0.01611	14.3573	-0.0033	14.3573	0.00248	14.3573	0.00255
14.1074	-0.00665	14.1074	0.00918	14.1074	0.00967	14.1074	0.01023		14.1074	0.01271	14.1074	-0.00226	14.1074	0.00274	14.1074	0.00143
13.8574	-0.00647	13.8574	0.00895	13.8574	0.00879	13.8574	0.01074		13.8574	0.00912	13.8574	-0.00115	13.8574	0.00228	13.8574	0.000280853
13.6075	-0.0063	13.6075	0.00811	13.6075	0.00793	13.6075	0.01056		13.6075	0.0057	13.6075	-0.000380678	13.6075	0.00224	13.6075	-0.000918374
13.3576	-0.00617	13.3576	0.00704	13.3576	0.00729	13.3576	0.00962		13.3576	0.00275	13.3576	-0.000121213	13.3576	0.00211	13.3576	-0.00156
13.1076	-0.00603	13.1076	0.0062	13.1076	0.00701	13.1076	0.00802		13.1076	0.000490321	13.1076	-0.00028048	13.1076	0.00165	13.1076	-0.00206
12.8577	-0.00584	12.8577	0.006	12.8577	0.00716	12.8577	0.00671		12.8577	-0.00098478	12.8577	-0.000643641	12.8577	0.000870632	12.8577	-0.00232
12.6077	-0.00549	12.6077	0.00624	12.6077	0.0076	12.6077	0.00611		12.6077	-0.00171	12.6077	-0.000820075	12.6077	0.000339724	12.6077	-0.00225
12.3578	-0.00491	12.3578	0.00662	12.3578	0.00805	12.3578	0.00649		12.3578	-0.00183	12.3578	-0.000537845	12.3578	0.000287711	12.3578	-0.0012
12.1079	-0.00405	12.1079	0.00695	12.1079	0.00824	12.1079	0.00717		12.1079	-0.00155	12.1079	0.000268313	12.1079	-0.000142063	12.1079	0.000313194
11.8579	-0.0029	11.8579	0.00753	11.8579	0.008	11.8579	0.00792		11.8579	-0.00106	11.8579	0.00121	11.8579	0.000424256	11.8579	0.00157
11.608	-0.00149	11.608	0.00851	11.608	0.00732	11.608	0.00874		11.608	-0.000527101	11.608	0.00183	11.608	0.00227	11.608	0.00134
11.358	9.71477e-05	11.358	0.0098	11.358	0.00631	11.358	0.00903		11.358	-6.63555e-05	11.358	0.0018	11.358	0.0042	11.358	0.000437865
11.1081	0.00178	11.1081	0.01087	11.1081	0.0051	11.1081	0.00842		11.1081	0.000292978	11.1081	0.00115	11.1081	0.00524	11.1081	-0.000138012
10.8582	0.00347	10.8582	0.01125	10.8582	0.0038	10.8582	0.00603		10.8582	0.000575985	10.8582	0.000180095	10.8582	0.00434	10.8582	0.000523942
10.6082	0.0051	10.6082	0.01092	10.6082	0.0025	10.6082	0.00351		10.6082	0.000846108	10.6082	-0.000775439	10.6082	0.00354	10.6082	0.00183
10.3583	0.00663	10.3583	0.01025	10.3583	0.00134	10.3583	0.00169		10.3583	0.00118	10.3583	-0.00128	10.3583	0.00211	10.3583	0.00246
10.1083	0.00805	10.1083	0.00967	10.1083	0.000434568	10.1083	0.00205		10.1083	0.00167	10.1083	-0.00117	10.1083	0.000420175	10.1083	0.002
9.85839	0.00932	9.85839	0.00926	9.85839	-0.000110596	9.85839	0.00367		9.85839	0.00237	9.85839	-0.00052664	9.85839	-0.000214828	9.85839	0.00103
9.60845	0.01044	9.60845	0.00884	9.60845	-0.000298634	9.60845	0.00607		9.60845	0.00334	9.60845	0.000108117	9.60845	3.8802e-05	9.60845	0.000745026
9.35851	0.01137	9.35851	0.00828	9.35851	-0.000188279	9.35851	0.00811		9.35851	0.00462	9.35851	0.000205743	9.35851	0.00237	9.35851	0.00144
9.10857	0.01204	9.10857	0.00766	9.10857	0.000198745	9.10857	0.00903		9.10857	0.00622	9.10857	-0.000475488	9.10857	0.00365	9.10857	0.00236
8.85863	0.0124	8.85863	0.00721	8.85863	0.000947762	8.85863	0.00892		8.85863	0.0081	8.85863	-0.00163	8.85863	0.00477	8.85863	0.00314
8.60869	0.01237	8.60869	0.00693	8.60869	0.0022	8.60869	0.00833		8.60869	0.0102	8.60869	-0.00271	8.60869	0.0051	8.60869	0.00356
8.35875	0.0119	8.35875	0.00691	8.35875	0.00401	8.35875	0.00841		8.35875	0.01238	8.35875	-0.00328	8.35875	0.00539	8.35875	0.00382
8.10881	0.01097	8.10881	0.00715	8.10881	0.00615	8.10881	0.00917		8.10881	0.01449	8.10881	-0.00338	8.10881	0.00629	8.10881	0.00367
7.85886	0.00959	7.85886	0.00787	7.85886	0.00815	7.85886	0.01036		7.85886	0.01632	7.85886	-0.00331	7.85886	0.00658	7.85886	0.00324
7.60892	0.00778	7.60892	0.0089	7.60892	0.00945	7.60892	0.01137		7.60892	0.0177	7.60892	-0.00342	7.60892	0.00681	7.60892	0.00296
7.35898	0.00561	7.35898	0.00998	7.35898	0.00969	7.35898	0.01111		7.35898	0.01848	7.35898	-0.00373	7.35898	0.0054	7.35898	0.00295
7.10904	0.00312	7.10904	0.01051	7.10904	0.00887	7.10904	0.00939		7.10904	0.01858	7.10904	-0.00408	7.10904	0.00495	7.10904	0.00316
6.8591	0.000398184	6.8591	0.0102	6.8591	0.00729	6.8591	0.00649		6.8591	0.01801	6.8591	-0.00416	6.8591	0.00468	6.8591	0.00322
6.60916	-0.00247	6.60916	0.00905	6.60916	0.00533	6.60916	0.00468		6.60916	0.01681	6.60916	-0.00388	6.60916	0.00555	6.60916	0.00334
6.35922	-0.00538	6.35922	0.00765	6.35922	0.00328	6.35922	0.0048		6.35922	0.0151	6.35922	-0.00332	6.35922	0.00482	6.35922	0.00327
6.10928	-0.00822	6.10928	0.00669	6.10928	0.00125	6.10928	0.0065		6.10928	0.01303	6.10928	-0.00275	6.10928	0.00379	6.10928	0.00305
5.85934	-0.01085	5.85934	0.00672	5.85934	-0.00071338	5.85934	0.00741		5.85934	0.01073	5.85934	-0.00238	5.85934	0.00294	5.85934	0.00224
5.6094	-0.01312	5.6094	0.00757	5.6094	-0.00251	5.6094	0.00658		5.6094	0.00834	5.6094	-0.0022	5.6094	0.00276	5.6094	0.00139
5.35946	-0.0149	5.35946	0.00857	5.35946	-0.00394	5.35946	0.00468		5.35946	0.00595	5.35946	-0.00203	5.35946	0.00317	5.35946	0.000429306
5.10952	-0.01608	5.10952	0.00888	5.10952	-0.00475	5.10952	0.00395		5.10952	0.00364	5.10952	-0.00163	5.10952	0.00258	5.10952	0.000413598
4.85958	-0.01659	4.85958	0.00822	4.85958	-0.00474	4.85958	0.00472		4.85958	0.00148	4.85958	-0.00107	4.85958	0.00347	4.85958	0.000943223
4.60964	-0.01645	4.60964	0.00693	4.60964	-0.00386	4.60964	0.0066		4.60964	-0.000446857	4.60964	-0.000615863	4.60964	0.0038	4.60964	0.00245
4.35969	-0.01572	4.35969	0.00572	4.35969	-0.00218	4.35969	0.0075		4.35969	-0.00206	4.35969	-0.000481143	4.35969	0.00444	4.35969	0.00337
4.10975	-0.01453	4.10975	0.005	4.10975	8.69587e-05	4.10975	0.00762		4.10975	-0.00324	4.10975	-0.000530613	4.10975	0.00239	4.10975	0.00368
3.85981	-0.01305	3.85981	0.00485	3.85981	0.00261	3.85981	0.00676		3.85981	-0.00386	3.85981	-0.000624789	3.85981	0.00188	3.85981	0.00291
3.60987	-0.01148	3.60987	0.00503	3.60987	0.005	3.60987	0.00635		3.60987	-0.00378	3.60987	-0.000756796	3.60987	0.00159	3.60987	0.00238
3.35993	-0.00999	3.35993	0.00542	3.35993	0.00688	3.35993	0.00632		3.35993	-0.00291	3.35993	-0.00113	3.35993	0.00313	3.35993	0.00207
3.10999	-0.00871	3.10999	0.00589	3.10999	0.008	3.10999	0.00638		3.10999	-0.00122	3.10999	-0.00171	3.10999	0.00198	3.10999	0.00202
2.86005	-0.00774	2.86005	0.00647	2.86005	0.00836	2.86005	0.00594		2.86005	0.00123	2.86005	-0.00218	2.86005	0.00097704	2.86005	0.00142
2.61011	-0.00713	2.61011	0.00713	2.61011	0.00823	2.61011	0.00483		2.61011	0.00429	2.61011	-0.00213	2.61011	-0.00118	2.61011	0.000864685
2.36017	-0.00687	2.36017	0.00781	2.36017	0.00804	2.36017	0.00449		2.36017	0.00769	2.36017	-0.00147	2.36017	-0.00113	2.36017	0.000888022
2.11023	-0.00692	2.11023	0.00852	2.11023	0.00819	2.11023	0.00485		2.11023	0.01115	2.11023	-0.00050895	2.11023	-0.00123	2.11023	0.00194
1.86029	-0.00722	1.86029	0.00921	1.86029	0.00895	1.86029	0.00662		1.86029	0.01435	1.86029	0.000223708	1.86029	0.00023325	1.86029	0.00302
1.61035	-0.00769	1.61035	0.00997	1.61035	0.0103	1.61035	0.00831		1.61035	0.01702	1.61035	0.000356034	1.61035	0.0014	1.61035	0.00304
1.36041	-0.00828	1.36041	0.01042	1.36041	0.01197	1.36041	0.00995		1.36041	0.019	1.36041	-0.000119784	1.36041	0.00237	1.36041	0.00228
1.11047	-0.00892	1.11047	0.01037	1.11047	0.01353	1.11047	0.01027		1.11047	0.02021	1.11047	-0.000908694	1.11047	0.00338	1.11047	0.00168
0.86052	-0.00957	0.86052	0.00958	0.86052	0.01451	0.86052	0.00969		0.86052	0.02067	0.86052	-0.00165	0.86052	0.00377	0.86052	0.00233
0.61058	-0.01021	0.61058	0.00868	0.61058	0.01458	0.61058	0.00843		0.61058	0.02051	0.61058	-0.00208	0.61058	0.00416	0.61058	0.00333
0.36064	-0.01079	0.36064	0.00804	0.36064	0.01351	0.36064	0.00692		0.36064	0.01986	0.36064	-0.00221	0.36064	0.00324	0.36064	0.00398
0.1107	-0.01131	0.1107	0.00798	0.1107	0.01127	0.1107	0.0056		0.1107	0.01891	0.1107	-0.00217	0.1107	0.00263	0.1107	0.0035
-0.13924	-0.01173	-0.13924	0.00796	-0.13924	0.00798	-0.13924	0.0048		-0.13924	0.01779	-0.13924	-0.00231	-0.13924	0.00224	-0.13924	0.00288
-0.38918	-0.01204	-0.38918	0.00789	-0.38918	0.00395	-0.38918	0.00511		-0.38918	0.01665	-0.38918	-0.00272	-0.38918	0.00195	-0.38918	0.00277
-0.63912	-0.01221	-0.63912	0.00772	-0.63912	-0.000291231	-0.63912	0.0057		-0.63912	0.01557	-0.63912	-0.00339	-0.63912	0.00142	-0.63912	0.00358
-0.88906	-0.01224	-0.88906	0.0079	-0.88906	-0.00406	-0.88906	0.00524		-0.88906	0.01459	-0.88906	-0.004	-0.88906	0.00147	-0.88906	0.00477
-1.139	-0.01211	-1.139	0.00832	-1.139	-0.00666	-1.139	0.00395		-1.139	0.01374	-1.139	-0.00441	-1.139	0.00191	-1.139	0.00572
-1.38894	-0.01184	-1.38894	0.0089	-1.38894	-0.00765	-1.38894	0.00338		-1.38894	0.013	-1.38894	-0.00449	-1.38894	0.00173	-1.38894	0.0063
-1.63888	-0.01146	-1.63888	0.00913	-1.63888	-0.00697	-1.63888	0.0047		-1.63888	0.01233	-1.63888	-0.00437	-1.63888	0.000843925	-1.63888	0.0064
-1.88882	-0.01102	-1.88882	0.00905	-1.88882	-0.00494	-1.88882	0.00678		-1.88882	0.01166	-1.88882	-0.00399	-1.88882	-0.000762798	-1.88882	0.00572
-2.13876	-0.01056	-2.13876	0.00863	-2.13876	-0.00214	-2.13876	0.00744		-2.13876	0.01092	-2.13876	-0.00339	-2.13876	-0.000333043	-2.13876	0.00439
-2.38871	-0.01012	-2.38871	0.00837	-2.38871	0.000838576	-2.38871	0.00688		-2.38871	0.01002	-2.38871	-0.00269	-2.38871	0.000153046	-2.38871	0.00255
-2.63865	-0.00974	-2.63865	0.00824	-2.63865	0.00357	-2.63865	0.0061		-2.63865	0.00894	-2.63865	-0.00212	-2.63865	0.00161	-2.63865	0.00175
-2.88859	-0.00946	-2.88859	0.00842	-2.88859	0.00585	-2.88859	0.00658		-2.88859	0.00768	-2.88859	-0.00178	-2.88859	0.000838588	-2.88859	0.0018
-3.13853	-0.00929	-3.13853	0.00857	-3.13853	0.00768	-3.13853	0.0075		-3.13853	0.00633	-3.13853	-0.00154	-3.13853	0.000280362	-3.13853	0.00321
-3.38847	-0.00929	-3.38847	0.00877	-3.38847	0.00911	-3.38847	0.00778		-3.38847	0.00501	-3.38847	-0.00125	-3.38847	0.000629515	-3.38847	0.00411
-3.63841	-0.00949	-3.63841	0.00876	-3.63841	0.0102	-3.63841	0.00729		-3.63841	0.0039	-3.63841	-0.000895094	-3.63841	0.00204	-3.63841	0.00453
-3.88835	-0.00994	-3.88835	0.00865	-3.88835	0.01094	-3.88835	0.0062		-3.88835	0.00318	-3.88835	-0.000639011	-3.88835	0.00347	-3.88835	0.00377
-4.13829	-0.01071	-4.13829	0.00837	-4.13829	0.0112	-4.13829	0.00563		-4.13829	0.00298	-4.13829	-0.000540209	-4.13829	0.00309	-4.13829	0.00317
-4.38823	-0.01183	-4.38823	0.00825	-4.38823	0.01085	-4.38823	0.00576		-4.38823	0.00335	-4.38823	-0.000484324	-4.38823	0.00213	-4.38823	0.00296
-4.63817	-0.01334	-4.63817	0.00818	-4.63817	0.00983	-4.63817	0.0075		-4.63817	0.00429	-4.63817	-0.000334572	-4.63817	0.000789312	-4.63817	0.00343
-4.88811	-0.01518	-4.88811	0.00808	-4.88811	0.00825	-4.88811	0.01		-4.88811	0.00568	-4.88811	-7.98704e-05	-4.88811	0.000438273	-4.88811	0.00394
-5.13805	-0.0173	-5.13805	0.00773	-5.13805	0.00642	-5.13805	0.01196		-5.13805	0.00737	-5.13805	6.57838e-05	-5.13805	0.000734624	-5.13805	0.00399
-5.38799	-0.01953	-5.38799	0.00738	-5.38799	0.00486	-5.38799	0.01192		-5.38799	0.00916	-5.38799	2.22577e-05	-5.38799	0.00138	-5.38799	0.00352
-5.63793	-0.02172	-5.63793	0.00727	-5.63793	0.00404	-5.63793	0.01055		-5.63793	0.0109	-5.63793	-0.000168035	-5.63793	0.00169	-5.63793	0.00323
-5.88788	-0.02365	-5.88788	0.00744	-5.88788	0.00422	-5.88788	0.00878		-5.88788	0.01245	-5.88788	-0.000261967	-5.88788	0.00179	-5.88788	0.0038
-6.13782	-0.02514	-6.13782	0.00765	-6.13782	0.00525	-6.13782	0.00787		-6.13782	0.01376	-6.13782	-0.000243806	-6.13782	0.00157	-6.13782	0.0051
-6.38776	-0.02604	-6.38776	0.00777	-6.38776	0.00661	-6.38776	0.007		-6.38776	0.0148	-6.38776	-0.000233032	-6.38776	0.00176	-6.38776	0.00596
-6.6377	-0.02627	-6.6377	0.00783	-6.6377	0.00768	-6.6377	0.00696		-6.6377	0.01559	-6.6377	-0.000455859	-6.6377	0.00203	-6.6377	0.00581
-6.88764	-0.02582	-6.88764	0.00796	-6.88764	0.00803	-6.88764	0.00684		-6.88764	0.01619	-6.88764	-0.000911104	-6.88764	0.00302	-6.88764	0.00516
-7.13758	-0.02475	-7.13758	0.00819	-7.13758	0.00768	-7.13758	0.00739		-7.13758	0.01662	-7.13758	-0.00137	-7.13758	0.00236	-7.13758	0.00492
-7.38752	-0.02321	-7.38752	0.00854	-7.38752	0.00698	-7.38752	0.00688		-7.38752	0.01693	-7.38752	-0.0016	-7.38752	0.00266	-7.38752	0.00508
-7.63746	-0.02138	-7.63746	0.00884	-7.63746	0.00639	-7.63746	0.00585		-7.63746	0.01712	-7.63746	-0.0015	-7.63746	0.00171	-7.63746	0.00486
-7.8874	-0.01948	-7.8874	0.00896	-7.8874	0.0062	-7.8874	0.00448		-7.8874	0.01719	-7.8874	-0.0013	-7.8874	0.00301	-7.8874	0.00384
-8.13734	-0.01769	-8.13734	0.00872	-8.13734	0.00633	-8.13734	0.00417		-8.13734	0.01711	-8.13734	-0.00128	-8.13734	0.00239	-8.13734	0.00265
-8.38728	-0.01617	-8.38728	0.00838	-8.38728	0.00645	-8.38728	0.00481		-8.38728	0.01684	-8.38728	-0.00164	-8.38728	0.00319	-8.38728	0.0026
-8.63722	-0.01503	-8.63722	0.00829	-8.63722	0.00618	-8.63722	0.00603		-8.63722	0.01635	-8.63722	-0.00225	-8.63722	0.00243	-8.63722	0.00405
-8.88716	-0.01431	-8.88716	0.00859	-8.88716	0.00535	-8.88716	0.00726		-8.88716	0.01562	-8.88716	-0.00291	-8.88716	0.00237	-8.88716	0.00624
-9.1371	-0.014	-9.1371	0.00892	-9.1371	0.00408	-9.1371	0.00819		-9.1371	0.01468	-9.1371	-0.00341	-9.1371	0.0012	-9.1371	0.00766
-9.38705	-0.01403	-9.38705	0.00884	-9.38705	0.00273	-9.38705	0.00824		-9.38705	0.0136	-9.38705	-0.0037	-9.38705	0.000712982	-9.38705	0.00745
-9.63699	-0.01435	-9.63699	0.00843	-9.63699	0.00176	-9.63699	0.00743		-9.63699	0.01247	-9.63699	-0.00371	-9.63699	0.00115	-9.63699	0.00603
-9.88693	-0.01485	-9.88693	0.0081	-9.88693	0.00147	-9.88693	0.00638		-9.88693	0.01144	-9.88693	-0.00342	-9.88693	0.00191	-9.88693	0.00409
-10.1369	-0.01547	-10.1369	0.00826	-10.1369	0.00197	-10.1369	0.00576		-10.1369	0.01065	-10.1369	-0.00278	-10.1369	0.00289	-10.1369	0.00284
-10.3868	-0.01613	-10.3868	0.00864	-10.3868	0.00318	-10.3868	0.00574		-10.3868	0.0102	-10.3868	-0.002	-10.3868	0.00229	-10.3868	0.00232
-10.6367	-0.01678	-10.6367	0.00882	-10.6367	0.00485	-10.6367	0.00588		-10.6367	0.01017	-10.6367	-0.00134	-10.6367	0.0017	-10.6367	0.00249
-10.8867	-0.01738	-10.8867	0.00848	-10.8867	0.00666	-10.8867	0.00675		-10.8867	0.01055	-10.8867	-0.000986527	-10.8867	-0.000102069	-10.8867	0.00264
-11.1366	-0.01787	-11.1366	0.00789	-11.1366	0.00825	-11.1366	0.00766		-11.1366	0.01128	-11.1366	-0.000885281	-11.1366	-0.000835336	-11.1366	0.00271
-11.3866	-0.01824	-11.3866	0.00749	-11.3866	0.00923	-11.3866	0.00851		-11.3866	0.01224	-11.3866	-0.000852735	-11.3866	-0.00138	-11.3866	0.00299
-11.6365	-0.01845	-11.6365	0.00743	-11.6365	0.00923	-11.6365	0.00765		-11.6365	0.01326	-11.6365	-0.000771175	-11.6365	-0.000393603	-11.6365	0.0036
-11.8864	-0.01849	-11.8864	0.00756	-11.8864	0.00803	-11.8864	0.00602		-11.8864	0.01423	-11.8864	-0.000645421	-11.8864	0.000294133	-11.8864	0.0049
-12.1364	-0.01835	-12.1364	0.00744	-12.1364	0.00559	-12.1364	0.00434		-12.1364	0.01502	-12.1364	-0.000588239	-12.1364	0.000541967	-12.1364	0.00631
-12.3863	-0.01801	-12.3863	0.00699	-12.3863	0.00217	-12.3863	0.00385		-12.3863	0.01559	-12.3863	-0.0006127	-12.3863	-0.000680517	-12.3863	0.00773
-12.6363	-0.01748	-12.6363	0.00617	-12.6363	-0.00172	-12.6363	0.0046		-12.6363	0.01592	-12.6363	-0.000688056	-12.6363	-0.000446339	-12.6363	0.00807
-12.8862	-0.01675	-12.8862	0.00527	-12.8862	-0.00537	-12.8862	0.00575		-12.8862	0.01603	-12.8862	-0.000637988	-12.8862	0.000367499	-12.8862	0.00705
-13.1362	-0.0158	-13.1362	0.00432	-13.1362	-0.00806	-13.1362	0.00709		-13.1362	0.01595	-13.1362	-0.000386361	-13.1362	0.00303	-13.1362	0.00525
-13.3861	-0.01464	-13.3861	0.00345	-13.3861	-0.00926	-13.3861	0.00736		-13.3861	0.01569	-13.3861	0.000103244	-13.3861	0.00216	-13.3861	0.00367
-13.636	-0.01328	-13.636	0.00272	-13.636	-0.00876	-13.636	0.00723		-13.636	0.01525	-13.636	0.000657826	-13.636	0.00134	-13.636	0.00338
-13.886	-0.01177	-13.886	0.00238	-13.886	-0.00678	-13.886	0.00692		-13.886	0.01461	-13.886	0.00106	-13.886	-0.000444952	-13.886	0.00327
-14.1359	-0.01017	-14.1359	0.00259	-14.1359	-0.00379	-14.1359	0.00786		-14.1359	0.01374	-14.1359	0.00105	-14.1359	0.00073939	-14.1359	0.00304
-14.3859	-0.00858	-14.3859	0.00322	-14.3859	-0.000394876	-14.3859	0.00877		-14.3859	0.01261	-14.3859	0.000538393	-14.3859	0.00149	-14.3859	0.00242
-14.6358	-0.00712	-14.6358	0.00388	-14.6358	0.0029	-14.6358	0.009		-14.6358	0.01121	-14.6358	-0.000279795	-14.6358	0.00137	-14.6358	0.00238
-14.8857	-0.0059	-14.8857	0.00429	-14.8857	0.00574	-14.8857	0.00768		-14.8857	0.00957	-14.8857	-0.00093609	-14.8857	0.000683536	-14.8857	0.0031
-15.1357	-0.00504	-15.1357	0.00477	-15.1357	0.00788	-15.1357	0.00676		-15.1357	0.00772	-15.1357	-0.00101	-15.1357	-0.000261652	-15.1357	0.00435
-15.3856	-0.00464	-15.3856	0.00558	-15.3856	0.00916	-15.3856	0.00646		-15.3856	0.00575	-15.3856	-0.00042651	-15.3856	-0.000348899	-15.3856	0.00588
-15.6356	-0.00478	-15.6356	0.00675	-15.6356	0.00947	-15.6356	0.00694		-15.6356	0.00377	-15.6356	0.000425227	-15.6356	-0.00043835	-15.6356	0.00706
-15.8855	-0.00549	-15.8855	0.00747	-15.8855	0.00891	-15.8855	0.00675		-15.8855	0.00192	-15.8855	0.000889821	-15.8855	0.000383285	-15.8855	0.00716
-16.1354	-0.00678	-16.1354	0.00715	-16.1354	0.00783	-16.1354	0.00602		-16.1354	0.000325711	-16.1354	0.000512244	-16.1354	0.00187	-16.1354	0.00554
-16.3854	-0.00862	-16.3854	0.00545	-16.3854	0.00677	-16.3854	0.00501		-16.3854	-0.000881857	-16.3854	-0.000637008	-16.3854	0.00305	-16.3854	0.0033
-16.6353	-0.01093	-16.6353	0.00314	-16.6353	0.00621	-16.6353	0.00463		-16.6353	-0.00162	-16.6353	-0.00195	-16.6353	0.00344	-16.6353	0.00184
-16.8853	-0.01362	-16.8853	0.00114	-16.8853	0.00627	-16.8853	0.005		-16.8853	-0.00185	-16.8853	-0.00282	-16.8853	0.00297	-16.8853	0.00209
-17.1352	-0.01653	-17.1352	0.000357102	-17.1352	0.00667	-17.1352	0.00647		-17.1352	-0.00161	-17.1352	-0.00295	-17.1352	0.00292	-17.1352	0.0032
-17.3851	-0.01949	-17.3851	0.000782723	-17.3851	0.00689	-17.3851	0.00776		-17.3851	-0.00101	-17.3851	-0.00258	-17.3851	0.00434	-17.3851	0.0041
-17.6351	-0.02228	-17.6351	0.002	-17.6351	0.00649	-17.6351	0.00855		-17.6351	-0.000188808	-17.6351	-0.00203	-17.6351	0.00605	-17.6351	0.0046
-17.885	-0.02469	-17.885	0.00341	-17.885	0.00541	-17.885	0.00821		-17.885	0.000675476	-17.885	-0.00153	-17.885	0.00688	-17.885	0.00516
-18.135	-0.02654	-18.135	0.0048	-18.135	0.00402	-18.135	0.00792		-18.135	0.00142	-18.135	-0.00111	-18.135	0.00523	-18.135	0.0065
-18.3849	-0.02764	-18.3849	0.00617	-18.3849	0.00292	-18.3849	0.00757		-18.3849	0.00191	-18.3849	-0.000737641	-18.3849	0.00331	-18.3849	0.008
-18.6349	-0.02789	-18.6349	0.00754	-18.6349	0.00255	-18.6349	0.00704		-18.6349	0.00208	-18.6349	-0.000478258	-18.6349	0.00218	-18.6349	0.00906
-18.8848	-0.02725	-18.8848	0.00869	-18.8848	0.00298	-18.8848	0.00644		-18.8848	0.00193	-18.8848	-0.000316997	-18.8848	0.00217	-18.8848	0.00895
-19.1347	-0.02572	-19.1347	0.00934	-19.1347	0.00382	-19.1347	0.00657		-19.1347	0.0015	-19.1347	-0.000298303	-19.1347	0.00202	-19.1347	0.0082
-19.3847	-0.0234	-19.3847	0.0093	-19.3847	0.00446	-19.3847	0.00752		-19.3847	0.000890677	-19.3847	-0.000288579	-19.3847	0.000999554	-19.3847	0.00716
-19.6346	-0.02043	-19.6346	0.00886	-19.6346	0.00437	-19.6346	0.00812		-19.6346	0.000208173	-19.6346	-0.000271122	-19.6346	0.000667042	-19.6346	0.00627
-19.8846	-0.01701	-19.8846	0.00852	-19.8846	0.00336	-19.8846	0.00717		-19.8846	-0.000438882	-19.8846	-0.000203773	-19.8846	0.000764463	-19.8846	0.00556
-20.1345	-0.01338	-20.1345	0.00867	-20.1345	0.00165	-20.1345	0.0054		-20.1345	-0.00095514	-20.1345	-0.000214785	-20.1345	0.00143	-20.1345	0.00504
-20.3844	-0.00978	-20.3844	0.00913	-20.3844	-0.000310175	-20.3844	0.00376		-20.3844	-0.00126	-20.3844	-0.000404901	-20.3844	0.00075673	-20.3844	0.00445
-20.6344	-0.00647	-20.6344	0.00936	-20.6344	-0.00205	-20.6344	0.00342		-20.6344	-0.00131	-20.6344	-0.000778159	-20.6344	-0.000560505	-20.6344	0.00375
-20.8843	-0.0037	-20.8843	0.00894	-20.8843	-0.00325	-20.8843	0.00342		-20.8843	-0.00105	-20.8843	-0.00118	-20.8843	-0.0013	-20.8843	0.00348
-21.1343	-0.00165	-21.1343	0.00816	-21.1343	-0.00375	-21.1343	0.00416		-21.1343	-0.00047594	-21.1343	-0.00141	-21.1343	-0.000345369	-21.1343	0.00423
-21.3842	-0.00048053	-21.3842	0.00774	-21.3842	-0.00352	-21.3842	0.00458		-21.3842	0.000422319	-21.3842	-0.00143	-21.3842	0.00148	-21.3842	0.00545
-21.6341	-0.000240906	-21.6341	0.0083	-21.6341	-0.00259	-21.6341	0.00536		-21.6341	0.00161	-21.6341	-0.00134	-21.6341	0.00229	-21.6341	0.00616
-21.8841	-0.000914463	-21.8841	0.0096	-21.8841	-0.00104	-21.8841	0.00552		-21.8841	0.00303	-21.8841	-0.00126	-21.8841	0.0012	-21.8841	0.00567
-22.134	-0.0024	-22.134	0.01094	-22.134	0.000963807	-22.134	0.0061		-22.134	0.00457	-22.134	-0.00122	-22.134	-0.000541437	-22.134	0.00447
-22.384	-0.00455	-22.384	0.01152	-22.384	0.00315	-22.384	0.00688		-22.384	0.00611	-22.384	-0.00118	-22.384	-0.00186	-22.384	0.0035
-22.6339	-0.00717	-22.6339	0.01138	-22.6339	0.00518	-22.6339	0.00872		-22.6339	0.0075	-22.6339	-0.00117	-22.6339	-0.00182	-22.6339	0.00331
-22.8838	-0.01003	-22.8838	0.01086	-22.8838	0.00672	-22.8838	0.0102		-22.8838	0.00861	-22.8838	-0.00119	-22.8838	-0.000860707	-22.8838	0.00405
-23.1338	-0.01293	-23.1338	0.01045	-23.1338	0.00759	-23.1338	0.01128		-23.1338	0.00931	-23.1338	-0.00122	-23.1338	-6.41299e-05	-23.1338	0.00497
-23.3837	-0.01568	-23.3837	0.00991	-23.3837	0.00781	-23.3837	0.01058		-23.3837	0.00956	-23.3837	-0.00122	-23.3837	0.000425909	-23.3837	0.00567
-23.6337	-0.01813	-23.6337	0.00888	-23.6337	0.00762	-23.6337	0.00977		-23.6337	0.00934	-23.6337	-0.00124	-23.6337	-8.80982e-05	-23.6337	0.00602
-23.8836	-0.02015	-23.8836	0.0071	-23.8836	0.00746	-23.8836	0.00891		-23.8836	0.00871	-23.8836	-0.00143	-23.8836	0.00101	-23.8836	0.0064
-24.1335	-0.02168	-24.1335	0.00511	-24.1335	0.00781	-24.1335	0.00947		-24.1335	0.00778	-24.1335	-0.00183	-24.1335	0.00272	-24.1335	0.00701
-24.3835	-0.02267	-24.3835	0.00364	-24.3835	0.00895	-24.3835	0.00985		-24.3835	0.00669	-24.3835	-0.00225	-24.3835	0.0046	-24.3835	0.00761
-24.6334	-0.02312	-24.6334	0.00328	-24.6334	0.01086	-24.6334	0.00941		-24.6334	0.00555	-24.6334	-0.00243	-24.6334	0.00482	-24.6334	0.00787
-24.8834	-0.02306	-24.8834	0.0039	-24.8834	0.01318	-24.8834	0.00746		-24.8834	0.00448	-24.8834	-0.00216	-24.8834	0.0046	-24.8834	0.00744
-25.1333	-0.02256	-25.1333	0.00493	-25.1333	0.01535	-25.1333	0.00498		-25.1333	0.00356	-25.1333	-0.00149	-25.1333	0.00471	-25.1333	0.00657
-25.3833	-0.0217	-25.3833	0.00577	-25.3833	0.01689	-25.3833	0.00322		-25.3833	0.00283	-25.3833	-0.000704749	-25.3833	0.00483	-25.3833	0.00554
-25.6332	-0.02057	-25.6332	0.00622	-25.6332	0.01751	-25.6332	0.00288		-25.6332	0.00227	-25.6332	-0.00014498	-25.6332	0.0045	-25.6332	0.00496
-25.8831	-0.01927	-25.8831	0.00657	-25.8831	0.01719	-25.8831	0.00387		-25.8831	0.00186	-25.8831	-9.81657e-05	-25.8831	0.00383	-25.8831	0.00444
-26.1331	-0.01789	-26.1331	0.00713	-26.1331	0.01615	-26.1331	0.00498		-26.1331	0.00155	-26.1331	-0.0005845	-26.1331	0.00289	-26.1331	0.00448
-26.383	-0.0165	-26.383	0.00788	-26.383	0.01465	-26.383	0.00531		-26.383	0.00128	-26.383	-0.00133	-26.383	0.00205	-26.383	0.00489
-26.633	-0.01517	-26.633	0.00824	-26.633	0.01297	-26.633	0.00529		-26.633	0.00103	-26.633	-0.00183	-26.633	0.00163	-26.633	0.00621
-26.8829	-0.01397	-26.8829	0.00772	-26.8829	0.01123	-26.8829	0.00645		-26.8829	0.000758441	-26.8829	-0.00164	-26.8829	0.00248	-26.8829	0.00745
-27.1328	-0.01295	-27.1328	0.00614	-27.1328	0.00948	-27.1328	0.00827		-27.1328	0.000481718	-27.1328	-0.000680168	-27.1328	0.0025	-27.1328	0.0078
-27.3828	-0.01215	-27.3828	0.00425	-27.3828	0.00766	-27.3828	0.00966		-27.3828	0.000211228	-27.3828	0.000716701	-27.3828	0.00211	-27.3828	0.00704
-27.6327	-0.0116	-27.6327	0.00295	-27.6327	0.00569	-27.6327	0.00887		-27.6327	-2.6704e-05	-27.6327	0.00196	-27.6327	0.00067033	-27.6327	0.00569
-27.8827	-0.01133	-27.8827	0.00297	-27.8827	0.00353	-27.8827	0.0074		-27.8827	-0.000201259	-27.8827	0.00259	-27.8827	0.000723154	-27.8827	0.00496
-28.1326	-0.01134	-28.1326	0.00397	-28.1326	0.00115	-28.1326	0.0059		-28.1326	-0.000279942	-28.1326	0.00253	-28.1326	0.00129	-28.1326	0.00451
-28.3825	-0.01163	-28.3825	0.00523	-28.3825	-0.00135	-28.3825	0.00584		-28.3825	-0.000228476	-28.3825	0.00197	-28.3825	0.00151	-28.3825	0.00422
-28.6325	-0.01219	-28.6325	0.00608	-28.6325	-0.00377	-28.6325	0.0062		-28.6325	-9.41721e-06	-28.6325	0.00128	-28.6325	0.00104	-28.6325	0.00383
-28.8824	-0.01296	-28.8824	0.00665	-28.8824	-0.00571	-28.8824	0.00698		-28.8824	0.000417935	-28.8824	0.000625596	-28.8824	0.000130015	-28.8824	0.00382
-29.1324	-0.01391	-29.1324	0.00723	-29.1324	-0.00675	-29.1324	0.0069		-29.1324	0.00109	-29.1324	0.000217875	-29.1324	-0.000134194	-29.1324	0.0041
-29.3823	-0.01497	-29.3823	0.00788	-29.3823	-0.00656	-29.3823	0.00731		-29.3823	0.00205	-29.3823	0.000126598	-29.3823	-0.000173605	-29.3823	0.00373
-29.6322	-0.01602	-29.6322	0.00813	-29.6322	-0.00511	-29.6322	0.00803		-29.6322	0.00331	-29.6322	0.000465964	-29.6322	-0.000623919	-29.6322	0.00236
-29.8822	-0.01697	-29.8822	0.00773	-29.8822	-0.00277	-29.8822	0.00934		-29.8822	0.00486	-29.8822	0.000982863	-29.8822	-0.000142705	-29.8822	0.000937706
-30.1321	-0.01768	-30.1321	0.00683	-30.1321	-0.00015213	-30.1321	0.00926		-30.1321	0.00665	-30.1321	0.00131	-30.1321	5.39957e-05	-30.1321	0.000821282
-30.3821	-0.01804	-30.3821	0.00589	-30.3821	0.00212	-30.3821	0.00798		-30.3821	0.00862	-30.3821	0.00113	-30.3821	0.00153	-30.3821	0.00255
-30.632	-0.01796	-30.632	0.00524	-30.632	0.00367	-30.632	0.00662		-30.632	0.01067	-30.632	0.000527992	-30.632	0.00217	-30.632	0.00451
-30.8819	-0.01739	-30.8819	0.00493	-30.8819	0.00448	-30.8819	0.00648		-30.8819	0.01271	-30.8819	-0.000103931	-30.8819	0.00371	-30.8819	0.00547
-31.1319	-0.01632	-31.1319	0.00483	-31.1319	0.00484	-31.1319	0.00683		-31.1319	0.01462	-31.1319	-0.000388721	-31.1319	0.00383	-31.1319	0.00491
-31.3818	-0.01483	-31.3818	0.00467	-31.3818	0.0051	-31.3818	0.00652		-31.3818	0.01635	-31.3818	-0.000184721	-31.3818	0.00392	-31.3818	0.00383
-31.6318	-0.01301	-31.6318	0.00445	-31.6318	0.0055	-31.6318	0.00508		-31.6318	0.01782	-31.6318	0.000425588	-31.6318	0.00223	-31.6318	0.00347
-31.8817	-0.01102	-31.8817	0.00425	-31.8817	0.00603	-31.8817	0.00401		-31.8817	0.01901	-31.8817	0.00128	-31.8817	0.0015	-31.8817	0.00398
-32.1317	-0.00898	-32.1317	0.00436	-32.1317	0.00649	-32.1317	0.00372		-32.1317	0.0199	-32.1317	0.00218	-32.1317	0.000214619	-32.1317	0.00548
-32.3816	-0.00706	-32.3816	0.00475	-32.3816	0.00667	-32.3816	0.00447		-32.3816	0.02049	-32.3816	0.00288	-32.3816	0.000401298	-32.3816	0.00653
-32.6315	-0.00537	-32.6315	0.0052	-32.6315	0.00654	-32.6315	0.00512		-32.6315	0.02076	-32.6315	0.00312	-32.6315	-0.000146545	-32.6315	0.00717
-32.8815	-0.00401	-32.8815	0.00536	-32.8815	0.00628	-32.8815	0.00543		-32.8815	0.02065	-32.8815	0.00272	-32.8815	-9.79786e-05	-32.8815	0.00656
-33.1314	-0.00306	-33.1314	0.00536	-33.1314	0.00616	-33.1314	0.00529		-33.1314	0.02012	-33.1314	0.00182	-33.1314	-0.000163362	-33.1314	0.00584
-33.3813	-0.00257	-33.3813	0.00545	-33.3813	0.0064	-33.3813	0.005		-33.3813	0.01908	-33.3813	0.000791596	-33.3813	-7.75415e-05	-33.3813	0.00486
-33.6313	-0.00257	-33.6313	0.00603	-33.6313	0.00689	-33.6313	0.0051		-33.6313	0.01747	-33.6313	8.54912e-05	-33.6313	-0.00032536	-33.6313	0.00452
-33.8812	-0.00308	-33.8812	0.00695	-33.8812	0.00728	-33.8812	0.00495		-33.8812	0.01525	-33.8812	-8.13924e-05	-33.8812	-0.00106	-33.8812	0.00486
-34.1312	-0.0041	-34.1312	0.00809	-34.1312	0.00705	-34.1312	0.00447		-34.1312	0.01243	-34.1312	0.000270415	-34.1312	-0.00102	-34.1312	0.00628
-34.3811	-0.00559	-34.3811	0.00915	-34.3811	0.00587	-34.3811	0.00324		-34.3811	0.00909	-34.3811	0.000893518	-34.3811	-0.00077865	-34.3811	0.00827
-34.6311	-0.00752	-34.6311	0.01016	-34.6311	0.00376	-34.6311	0.00248		-34.6311	0.0054	-34.6311	0.00142	-34.6311	0.00011525	-34.6311	0.00972
-34.881	-0.00979	-34.881	0.01092	-34.881	0.00118	-34.881	0.00264		-34.881	0.00158	-34.881	0.00153	-34.881	-6.56969e-05	-34.881	0.00975
-35.1309	-0.01232	-35.1309	0.01131	-35.1309	-0.0012	-35.1309	0.00343		-35.1309	-0.00207	-35.1309	0.00118	-35.1309	0.000312215	-35.1309	0.00842
-35.3809	-0.01498	-35.3809	0.0111	-35.3809	-0.0028	-35.3809	0.00415		-35.3809	-0.00527	-35.3809	0.000716433	-35.3809	0.000430784	-35.3809	0.00662
-35.6308	-0.01763	-35.6308	0.01044	-35.6308	-0.00336	-35.6308	0.00458		-35.6308	-0.00777	-35.6308	0.000579052	-35.6308	0.00161	-35.6308	0.00543
-35.8808	-0.02011	-35.8808	0.00969	-35.8808	-0.003	-35.8808	0.00506		-35.8808	-0.00935	-35.8808	0.000846764	-35.8808	0.00173	-35.8808	0.00494
-36.1307	-0.02227	-36.1307	0.00929	-36.1307	-0.00207	-36.1307	0.0053		-36.1307	-0.00995	-36.1307	0.00121	-36.1307	0.000691846	-36.1307	0.00514
-36.3806	-0.02401	-36.3806	0.0093	-36.3806	-0.000974401	-36.3806	0.00481		-36.3806	-0.00958	-36.3806	0.00128	-36.3806	-0.000306127	-36.3806	0.00554
-36.6306	-0.02523	-36.6306	0.00951	-36.6306	-3.3155e-05	-36.6306	0.00452		-36.6306	-0.00838	-36.6306	0.0011	-36.6306	-0.00091364	-36.6306	0.00648
-36.8805	-0.02594	-36.8805	0.0095	-36.8805	0.000576146	-36.8805	0.00523		-36.8805	-0.0066	-36.8805	0.000988677	-36.8805	0.000472528	-36.8805	0.00775
-37.1305	-0.02617	-37.1305	0.00908	-37.1305	0.000822133	-37.1305	0.00716		-37.1305	-0.0045	-37.1305	0.00117	-37.1305	0.00117	-37.1305	0.0093
-37.3804	-0.02605	-37.3804	0.00824	-37.3804	0.000791625	-37.3804	0.00879		-37.3804	-0.00241	-37.3804	0.00144	-37.3804	0.00314	-37.3804	0.00979
-37.6303	-0.02572	-37.6303	0.00725	-37.6303	0.000655585	-37.6303	0.00943		-37.6303	-0.000591806	-37.6303	0.00141	-37.6303	0.00298	-37.6303	0.0089
-37.8803	-0.02537	-37.8803	0.00631	-37.8803	0.000632891	-37.8803	0.0092		-37.8803	0.000748216	-37.8803	0.000932653	-37.8803	0.00284	-37.8803	0.00678
-38.1302	-0.02515	-38.1302	0.00545	-38.1302	0.000953562	-38.1302	0.00869		-38.1302	0.0015	-38.1302	0.000225171	-38.1302	0.0011	-38.1302	0.00513
-38.3802	-0.02517	-38.3802	0.00447	-38.3802	0.00182	-38.3802	0.00812		-38.3802	0.00163	-38.3802	-0.0002845	-38.3802	0.00135	-38.3802	0.00491
-38.6301	-0.02547	-38.6301	0.00334	-38.6301	0.00337	-38.6301	0.00797		-38.6301	0.00123	-38.6301	-0.000314807	-38.6301	0.00134	-38.6301	0.0056
-38.88	-0.026	-38.88	0.00246	-38.88	0.00559	-38.88	0.00809		-38.88	0.000423405	-38.88	0.000173247	-38.88	0.00238	-38.88	0.00651
-39.13	-0.02666	-39.13	0.00251	-39.13	0.0083	-39.13	0.00868		-39.13	-0.000640446	-39.13	0.000961036	-39.13	0.00222	-39.13	0.00642
-39.3799	-0.02728	-39.3799	0.00376	-39.3799	0.01114	-39.3799	0.00891		-39.3799	-0.00181	-39.3799	0.00175	-39.3799	0.00294	-39.3799	0.00654
-39.6299	-0.02768	-39.6299	0.00565	-39.6299	0.0136	-39.6299	0.00901		-39.6299	-0.00298	-39.6299	0.00226	-39.6299	0.00295	-39.6299	0.00646
-39.8798	-0.0277	-39.8798	0.00712	-39.8798	0.01522	-39.8798	0.00862		-39.8798	-0.00406	-39.8798	0.00236	-39.8798	0.00345	-39.8798	0.00713
-40.1298	-0.02722	-40.1298	0.00741	-40.1298	0.01574	-40.1298	0.00803		-40.1298	-0.00503	-40.1298	0.00209	-40.1298	0.00339	-40.1298	0.00713
-40.3797	-0.02619	-40.3797	0.00675	-40.3797	0.01525	-40.3797	0.00785		-40.3797	-0.00585	-40.3797	0.00166	-40.3797	0.00273	-40.3797	0.00665
-40.6296	-0.02466	-40.6296	0.00591	-40.6296	0.0141	-40.6296	0.00768		-40.6296	-0.0065	-40.6296	0.00126	-40.6296	0.00185	-40.6296	0.00525
-40.8796	-0.02275	-40.8796	0.00571	-40.8796	0.01278	-40.8796	0.00773		-40.8796	-0.0069	-40.8796	0.00101	-40.8796	-0.000129546	-40.8796	0.00382
-41.1295	-0.02063	-41.1295	0.00621	-41.1295	0.01162	-41.1295	0.00711		-41.1295	-0.00697	-41.1295	0.000818476	-41.1295	-0.000839672	-41.1295	0.00333
-41.3795	-0.01852	-41.3795	0.0071	-41.3795	0.01065	-41.3795	0.00725		-41.3795	-0.00659	-41.3795	0.000576623	-41.3795	-0.00167	-41.3795	0.00377
-41.6294	-0.01662	-41.6294	0.00785	-41.6294	0.0096	-41.6294	0.00804		-41.6294	-0.00566	-41.6294	0.000195504	-41.6294	-0.000214453	-41.6294	0.00485
-41.8793	-0.01511	-41.8793	0.00814	-41.8793	0.00811	-41.8793	0.00915		-41.8793	-0.00416	-41.8793	-0.000146299	-41.8793	0.00107	-41.8793	0.0052
-42.1293	-0.01409	-42.1293	0.00783	-42.1293	0.00595	-42.1293	0.00926		-42.1293	-0.00214	-42.1293	-0.000217471	-42.1293	0.00202	-42.1293	0.00544
-42.3792	-0.01356	-42.3792	0.00703	-42.3792	0.0032	-42.3792	0.00831		-42.3792	0.000269877	-42.3792	0.000165938	-42.3792	0.00163	-42.3792	0.00561
-42.6292	-0.01347	-42.6292	0.00613	-42.6292	0.000176017	-42.6292	0.00675		-42.6292	0.00282	-42.6292	0.000902893	-42.6292	0.00097585	-42.6292	0.00644
-42.8791	-0.01367	-42.8791	0.00558	-42.8791	-0.0027	-42.8791	0.00515		-42.8791	0.00524	-42.8791	0.00172	-42.8791	0.00142	-42.8791	0.00704
-43.129	-0.01399	-43.129	0.00558	-43.129	-0.00508	-43.129	0.00375		-43.129	0.00726	-43.129	0.0023	-43.129	0.00151	-43.129	0.00746
-43.379	-0.01426	-43.379	0.00595	-43.379	-0.00677	-43.379	0.00372		-43.379	0.00866	-43.379	0.00244	-43.379	0.00118	-43.379	0.00795
-43.6289	-0.01434	-43.6289	0.00617	-43.6289	-0.00772	-43.6289	0.00477		-43.6289	0.00934	-43.6289	0.00207	-43.6289	0.000373559	-43.6289	0.00871
-43.8789	-0.01418	-43.8789	0.00607	-43.8789	-0.00795	-43.8789	0.00638		-43.8789	0.00929	-43.8789	0.00137	-43.8789	0.00105	-43.8789	0.00982
-44.1288	-0.01375	-44.1288	0.00573	-44.1288	-0.00748	-44.1288	0.00706		-44.1288	0.00864	-44.1288	0.000690027	-44.1288	0.00221	-44.1288	0.0103
-44.3787	-0.0131	-44.3787	0.00557	-44.3787	-0.00637	-44.3787	0.00712		-44.3787	0.00758	-44.3787	0.000410247	-44.3787	0.00275	-44.3787	0.01064
-44.6287	-0.01233	-44.6287	0.00585	-44.6287	-0.00475	-44.6287	0.00691		-44.6287	0.00636	-44.6287	0.000636808	-44.6287	0.00216	-44.6287	0.01044
-44.8786	-0.0115	-44.8786	0.00659	-44.8786	-0.00278	-44.8786	0.00714		-44.8786	0.00521	-44.8786	0.00113	-44.8786	0.00174	-44.8786	0.0103
-45.1286	-0.01068	-45.1286	0.00741	-45.1286	-0.000656082	-45.1286	0.00721		-45.1286	0.00436	-45.1286	0.00149	-45.1286	0.00191	-45.1286	0.00965
-45.3785	-0.00987	-45.3785	0.00767	-45.3785	0.00152	-45.3785	0.00778		-45.3785	0.00396	-45.3785	0.00157	-45.3785	0.00181	-45.3785	0.00908
-45.6285	-0.00904	-45.6285	0.00704	-45.6285	0.00374	-45.6285	0.00804		-45.6285	0.0041	-45.6285	0.00155	-45.6285	0.00127	-45.6285	0.00858
-45.8784	-0.00815	-45.8784	0.00576	-45.8784	0.00601	-45.8784	0.00889		-45.8784	0.00478	-45.8784	0.00176	-45.8784	0.000652826	-45.8784	0.00821
-46.1283	-0.00715	-46.1283	0.00456	-46.1283	0.00828	-46.1283	0.00885		-46.1283	0.00596	-46.1283	0.00233	-46.1283	0.000819082	-46.1283	0.00756
-46.3783	-0.00602	-46.3783	0.00402	-46.3783	0.01038	-46.3783	0.00889		-46.3783	0.00751	-46.3783	0.00304	-46.3783	0.00108	-46.3783	0.00693
-46.6282	-0.00481	-46.6282	0.00418	-46.6282	0.01209	-46.6282	0.00876		-46.6282	0.00931	-46.6282	0.00349	-46.6282	0.00126	-46.6282	0.00693
-46.8781	-0.00364	-46.8781	0.00473	-46.8781	0.01316	-46.8781	0.00947		-46.8781	0.01118	-46.8781	0.0034	-46.8781	0.00133	-46.8781	0.00756
-47.1281	-0.00267	-47.1281	0.00543	-47.1281	0.01345	-47.1281	0.01063		-47.1281	0.01297	-47.1281	0.00282	-47.1281	0.000997083	-47.1281	0.00807
-47.378	-0.00208	-47.378	0.00627	-47.378	0.01294	-47.378	0.01137		-47.378	0.01455	-47.378	0.00217	-47.378	0.00082737	-47.378	0.00797
-47.628	-0.00206	-47.628	0.00723	-47.628	0.01164	-47.628	0.01132		-47.628	0.01583	-47.628	0.0019	-47.628	1.90251e-05	-47.628	0.00753
-47.8779	-0.00274	-47.8779	0.00808	-47.8779	0.00953	-47.8779	0.00994		-47.8779	0.01673	-47.8779	0.00225	-47.8779	-0.00020014	-47.8779	0.0079
-48.1279	-0.00417	-48.1279	0.00838	-48.1279	0.00661	-48.1279	0.00797		-48.1279	0.01726	-48.1279	0.00297	-48.1279	-0.000526893	-48.1279	0.00861
-48.3778	-0.00634	-48.3778	0.00789	-48.3778	0.00294	-48.3778	0.00582		-48.3778	0.01743	-48.3778	0.0036	-48.3778	-3.18981e-05	-48.3778	0.00913
-48.6277	-0.00913	-48.6277	0.00666	-48.6277	-0.00122	-48.6277	0.00436		-48.6277	0.01727	-48.6277	0.00382	-48.6277	0.000530532	-48.6277	0.00819
-48.8777	-0.01237	-48.8777	0.00515	-48.8777	-0.00544	-48.8777	0.00401		-48.8777	0.01686	-48.8777	0.00374	-48.8777	0.000372476	-48.8777	0.00659
-49.1276	-0.01582	-49.1276	0.00387	-49.1276	-0.00908	-49.1276	0.0045		-49.1276	0.01627	-49.1276	0.00362	-49.1276	-0.000532411	-49.1276	0.00556
-49.3776	-0.01923	-49.3776	0.00323	-49.3776	-0.01157	-49.3776	0.00449		-49.3776	0.01557	-49.3776	0.00358	-49.3776	-0.00115	-49.3776	0.0053
-49.6275	-0.02236	-49.6275	0.00322	-49.6275	-0.01256	-49.6275	0.0033		-49.6275	0.01482	-49.6275	0.00352	-49.6275	0.000490679	-49.6275	0.00538
-49.8774	-0.02498	-49.8774	0.00362	-49.8774	-0.01204	-49.8774	0.000742084		-49.8774	0.01409	-49.8774	0.00333	-49.8774	0.00272	-49.8774	0.00424
-50.1274	-0.0269	-50.1274	0.00397	-50.1274	-0.01034	-50.1274	-0.000109996		-50.1274	0.01341	-50.1274	0.00309	-50.1274	0.00439	-50.1274	0.00325
-50.3773	-0.02797	-50.3773	0.00409	-50.3773	-0.00792	-50.3773	0.000370888		-50.3773	0.0128	-50.3773	0.003	-50.3773	0.00402	-50.3773	0.0026

## Sheet: FIg 3d
r.t.					60°C
Chemical shift (ppm)	[C4Py]Cl-2AlCl3 + LDPE	Chemical shift (ppm)	[C4Py]Cl-2AlCl3 + LDPE+TBC		Chemical shift (ppm)	[C4Py]Cl-2AlCl3 + LDPE	Chemical shift (ppm)	[C4Py]Cl-2AlCl3 + LDPE+TBC
200.063	-0.00921	200.063	-0.00204		200.063	-0.01433	200.063	-0.00824
199.813	-0.01117	199.813	-0.00495		199.813	-0.01403	199.813	-0.00686
199.563	-0.0133	199.563	-0.00787		199.563	-0.01416	199.563	-0.00411
199.313	-0.01547	199.313	-0.00942		199.313	-0.0143	199.313	-0.00559
199.064	-0.01752	199.064	-0.01028		199.064	-0.01399	199.064	-0.01048
198.814	-0.01936	198.814	-0.01154		198.814	-0.01317	198.814	-0.01381
198.564	-0.0209	198.564	-0.01311		198.564	-0.01213	198.564	-0.0183
198.314	-0.02213	198.314	-0.01569		198.314	-0.01135	198.314	-0.01852
198.064	-0.02307	198.064	-0.01892		198.064	-0.01113	198.064	-0.01897
197.814	-0.02375	197.814	-0.02234		197.814	-0.01141	197.814	-0.01318
197.564	-0.02421	197.564	-0.02353		197.564	-0.01186	197.564	-0.01062
197.314	-0.02446	197.314	-0.02137		197.314	-0.01217	197.314	-0.00969
197.064	-0.02448	197.064	-0.01679		197.064	-0.01222	197.064	-0.01227
196.814	-0.02421	196.814	-0.01231		196.814	-0.0121	196.814	-0.01056
196.564	-0.02357	196.564	-0.00988		196.564	-0.01198	196.564	-0.00551
196.314	-0.02249	196.314	-0.00868		196.314	-0.01203	196.314	-0.00308
196.064	-0.02092	196.064	-0.00769		196.064	-0.01226	196.064	-0.0047
195.814	-0.01887	195.814	-0.0062		195.814	-0.01261	195.814	-0.0102
195.564	-0.01643	195.564	-0.00549		195.564	-0.01283	195.564	-0.0113
195.314	-0.01375	195.314	-0.00666		195.314	-0.01285	195.314	-0.00933
195.064	-0.01103	195.064	-0.00988		195.064	-0.01255	195.064	-0.00537
194.815	-0.00849	194.815	-0.01425		194.815	-0.01206	194.815	-0.00306
194.565	-0.00633	194.565	-0.01743		194.565	-0.01141	194.565	-0.00706
194.315	-0.00467	194.315	-0.01815		194.315	-0.0109	194.315	-0.01014
194.065	-0.00357	194.065	-0.01604		194.065	-0.0107	194.065	-0.01384
193.815	-0.00298	193.815	-0.01362		193.815	-0.01096	193.815	-0.00903
193.565	-0.0028	193.565	-0.01284		193.565	-0.01156	193.565	-0.00714
193.315	-0.00288	193.315	-0.01386		193.315	-0.01226	193.315	-0.00366
193.065	-0.00306	193.065	-0.01461		193.065	-0.0128	193.065	-0.00844
192.815	-0.00324	192.815	-0.01304		192.815	-0.01301	192.815	-0.01078
192.565	-0.00334	192.565	-0.00971		192.565	-0.01286	192.565	-0.01144
192.315	-0.00334	192.315	-0.00651		192.315	-0.01242	192.315	-0.00611
192.065	-0.00325	192.065	-0.00572		192.065	-0.01185	192.065	-0.0015
191.815	-0.00308	191.815	-0.00798		191.815	-0.01133	191.815	-0.00206
191.565	-0.00283	191.565	-0.01217		191.565	-0.01092	191.565	-0.00566
191.315	-0.00248	191.315	-0.01636		191.315	-0.01053	191.315	-0.01014
191.065	-0.00202	191.065	-0.01802		191.065	-0.01004	191.065	-0.01438
190.815	-0.00143	190.815	-0.01656		190.815	-0.00951	190.815	-0.01588
190.566	-0.000739495	190.566	-0.0122		190.566	-0.00911	190.566	-0.01463
190.316	-8.37387e-06	190.316	-0.00765		190.316	-0.009	190.316	-0.01051
190.066	0.000666779	190.066	-0.00433		190.066	-0.00907	190.066	-0.00757
189.816	0.00118	189.816	-0.00347		189.816	-0.00912	189.816	-0.00766
189.566	0.00144	189.566	-0.00358		189.566	-0.00902	189.566	-0.00937
189.316	0.00141	189.316	-0.00427		189.316	-0.00896	189.316	-0.01099
189.066	0.0011	189.066	-0.00498		189.066	-0.0092	189.066	-0.01181
188.816	0.000557529	188.816	-0.00685		188.816	-0.00986	188.816	-0.00954
188.566	-0.000119304	188.566	-0.00967		188.566	-0.01065	188.566	-0.01015
188.316	-0.00084843	188.316	-0.01201		188.316	-0.01125	188.316	-0.01264
188.066	-0.00157	188.066	-0.01182		188.066	-0.01155	188.066	-0.01783
187.816	-0.00225	187.816	-0.00876		187.816	-0.01179	187.816	-0.02099
187.566	-0.00289	187.566	-0.00601		187.566	-0.01222	187.566	-0.01881
187.316	-0.00349	187.316	-0.00654		187.316	-0.01288	187.316	-0.01677
187.066	-0.00404	187.066	-0.01067		187.066	-0.01361	187.066	-0.01214
186.816	-0.00448	186.816	-0.01465		186.816	-0.01416	186.816	-0.01157
186.566	-0.00472	186.566	-0.01538		186.566	-0.01435	186.566	-0.01001
186.317	-0.00466	186.317	-0.01349		186.317	-0.01405	186.317	-0.01137
186.067	-0.00418	186.067	-0.01189		186.067	-0.01328	186.067	-0.01401
185.817	-0.0032	185.817	-0.0126		185.817	-0.01221	185.817	-0.01634
185.567	-0.00171	185.567	-0.01332		185.567	-0.01116	185.567	-0.01852
185.317	0.000249277	185.317	-0.01189		185.317	-0.01044	185.317	-0.01669
185.067	0.00256	185.067	-0.0079		185.067	-0.01011	185.067	-0.01426
184.817	0.00504	184.817	-0.00469		184.817	-0.01003	184.817	-0.00958
184.567	0.0075	184.567	-0.00378		184.567	-0.00981	184.567	-0.00548
184.317	0.00975	184.317	-0.00472		184.317	-0.00927	184.317	-0.00418
184.067	0.01165	184.067	-0.00525		184.067	-0.00842	184.067	-0.00665
183.817	0.01308	183.817	-0.00538		183.817	-0.0076	183.817	-0.01083
183.567	0.01402	183.567	-0.00547		183.567	-0.00705	183.567	-0.01292
183.317	0.01448	183.317	-0.00623		183.317	-0.00688	183.317	-0.01095
183.067	0.01456	183.067	-0.00657		183.067	-0.00705	183.067	-0.00891
182.817	0.01436	182.817	-0.00661		182.817	-0.00749	182.817	-0.00689
182.567	0.014	182.567	-0.00612		182.567	-0.00806	182.567	-0.00611
182.317	0.01358	182.317	-0.00622		182.317	-0.00867	182.317	-0.00447
182.068	0.01317	182.068	-0.00711		182.068	-0.0091	182.068	-0.00309
181.818	0.01282	181.818	-0.00995		181.818	-0.00925	181.818	-0.00288
181.568	0.01251	181.568	-0.01414		181.568	-0.00898	181.568	-0.0036
181.318	0.01225	181.318	-0.01851		181.318	-0.00849	181.318	-0.00644
181.068	0.01203	181.068	-0.02072		181.068	-0.00794	181.068	-0.00979
180.818	0.01187	180.818	-0.01988		180.818	-0.0076	180.818	-0.01344
180.568	0.01181	180.568	-0.01699		180.568	-0.00745	180.568	-0.01359
180.318	0.0119	180.318	-0.01332		180.318	-0.00738	180.318	-0.01265
180.068	0.01218	180.068	-0.01042		180.068	-0.00718	180.068	-0.01133
179.818	0.01268	179.818	-0.008		179.818	-0.00674	179.818	-0.01173
179.568	0.01335	179.568	-0.00649		179.568	-0.00621	179.568	-0.01188
179.318	0.01412	179.318	-0.00536		179.318	-0.00574	179.318	-0.01268
179.068	0.01487	179.068	-0.00516		179.068	-0.0055	179.068	-0.01242
178.818	0.01551	178.818	-0.00616		178.818	-0.00537	178.818	-0.01283
178.568	0.01598	178.568	-0.00845		178.568	-0.00535	178.568	-0.00969
178.318	0.01628	178.318	-0.01101		178.318	-0.00534	178.318	-0.0083
178.068	0.01648	178.068	-0.01248		178.068	-0.00549	178.068	-0.00632
177.819	0.01672	177.819	-0.01237		177.819	-0.00575	177.819	-0.00833
177.569	0.01716	177.569	-0.01214		177.569	-0.00623	177.569	-0.01045
177.319	0.01794	177.319	-0.01285		177.319	-0.00692	177.319	-0.01285
177.069	0.01917	177.069	-0.01509		177.069	-0.00784	177.069	-0.01164
176.819	0.02086	176.819	-0.01739		176.819	-0.0085	176.819	-0.00974
176.569	0.02297	176.569	-0.0194		176.569	-0.00843	176.569	-0.0057
176.319	0.02537	176.319	-0.02033		176.319	-0.00733	176.319	-0.00374
176.069	0.02786	176.069	-0.0202		176.069	-0.00566	176.069	0.000253021
175.819	0.03022	175.819	-0.018		175.819	-0.00407	175.819	-0.000717328
175.569	0.03223	175.569	-0.01408		175.569	-0.00307	175.569	-0.00462
175.319	0.03369	175.319	-0.00977		175.319	-0.00258	175.319	-0.01273
175.069	0.03447	175.069	-0.0076		175.069	-0.00238	175.069	-0.01756
174.819	0.03451	174.819	-0.00903		174.819	-0.00225	174.819	-0.01894
174.569	0.03386	174.569	-0.01365		174.569	-0.00216	174.569	-0.01553
174.319	0.03266	174.319	-0.01804		174.319	-0.00206	174.319	-0.0116
174.069	0.03112	174.069	-0.01883		174.069	-0.00186	174.069	-0.00794
173.819	0.02948	173.819	-0.01445		173.819	-0.00153	173.819	-0.0064
173.57	0.02799	173.57	-0.00758		173.57	-0.00115	173.57	-0.00783
173.32	0.02683	173.32	-0.00146		173.32	-0.000956856	173.32	-0.0104
173.07	0.02613	173.07	0.00156		173.07	-0.00109	173.07	-0.01369
172.82	0.0259	172.82	0.00184		172.82	-0.00149	172.82	-0.013
172.57	0.02612	172.57	0.000173795		172.57	-0.00192	172.57	-0.00555
172.32	0.02671	172.32	-0.00255		172.32	-0.00218	172.32	0.00181
172.07	0.02757	172.07	-0.00625		172.07	-0.00219	172.07	0.008
171.82	0.02862	171.82	-0.01091		171.82	-0.00203	171.82	0.00379
171.57	0.0298	171.57	-0.01606		171.57	-0.00178	171.57	0.00364
171.32	0.03103	171.32	-0.02002		171.32	-0.00146	171.32	0.00145
171.07	0.03226	171.07	-0.02108		171.07	-0.00111	171.07	0.00189
170.82	0.03341	170.82	-0.01895		170.82	-0.0008705	170.82	-0.00485
170.57	0.03441	170.57	-0.01522		170.57	-0.000992946	170.57	-0.01106
170.32	0.03521	170.32	-0.01176		170.32	-0.00156	170.32	-0.01259
170.07	0.03577	170.07	-0.00866		170.07	-0.00239	170.07	-0.01109
169.82	0.03612	169.82	-0.00582		169.82	-0.00307	169.82	-0.00957
169.571	0.03633	169.571	-0.00366		169.571	-0.00325	169.571	-0.01294
169.321	0.03651	169.321	-0.00399		169.321	-0.00277	169.321	-0.01342
169.071	0.03679	169.071	-0.00623		169.071	-0.00179	169.071	-0.0108
168.821	0.03728	168.821	-0.00788		168.821	-0.000603309	168.821	-0.00543
168.571	0.03809	168.571	-0.00663		168.571	0.000504605	168.571	-0.00306
168.321	0.03926	168.321	-0.00342		168.321	0.00139	168.321	-0.00509
168.071	0.0408	168.071	-0.00193		168.071	0.00206	168.071	-0.00783
167.821	0.04267	167.821	-0.00389		167.821	0.00245	167.821	-0.00985
167.571	0.04483	167.571	-0.00831		167.571	0.00255	167.571	-0.00964
167.321	0.04718	167.321	-0.01178		167.321	0.00234	167.321	-0.00977
167.071	0.04962	167.071	-0.01202		167.071	0.00207	167.071	-0.01048
166.821	0.05205	166.821	-0.00897		166.821	0.00199	166.821	-0.01023
166.571	0.05432	166.571	-0.00407		166.571	0.00225	166.571	-0.00959
166.321	0.05631	166.321	-0.000574853		166.321	0.00275	166.321	-0.00736
166.071	0.05789	166.071	0.000168072		166.071	0.0033	166.071	-0.00611
165.821	0.059	165.821	-0.00243		165.821	0.00376	165.821	-0.0026
165.571	0.05961	165.571	-0.00585		165.571	0.00385	165.571	-0.00198
165.321	0.05977	165.321	-0.00856		165.321	0.00338	165.321	-0.00434
165.072	0.05958	165.072	-0.00944		165.072	0.00225	165.072	-0.00916
164.822	0.05921	164.822	-0.00898		164.822	0.000866792	164.822	-0.01037
164.572	0.05882	164.572	-0.00841		164.572	-0.000119814	164.572	-0.008
164.322	0.05853	164.322	-0.00839		164.322	-0.000200383	164.322	-0.00635
164.072	0.05841	164.072	-0.00967		164.072	0.000606228	164.072	-0.00716
163.822	0.05849	163.822	-0.0109		163.822	0.00188	163.822	-0.00913
163.572	0.0587	163.572	-0.01123		163.572	0.0032	163.572	-0.01101
163.322	0.05898	163.322	-0.0095		163.322	0.0043	163.322	-0.0128
163.072	0.05926	163.072	-0.00691		163.072	0.00509	163.072	-0.01401
162.822	0.05949	162.822	-0.00463		162.822	0.0055	162.822	-0.01102
162.572	0.05966	162.572	-0.00433		162.572	0.00556	162.572	-0.0069
162.322	0.05979	162.322	-0.00509		162.322	0.00537	162.322	0.000116954
162.072	0.05992	162.072	-0.00625		162.072	0.00518	162.072	-0.000873831
161.822	0.06009	161.822	-0.00573		161.822	0.00514	161.822	-0.00114
161.572	0.06028	161.572	-0.00497		161.572	0.0053	161.572	-0.00877
161.322	0.0605	161.322	-0.00418		161.322	0.00554	161.322	-0.01019
161.073	0.06071	161.073	-0.00536		161.073	0.00585	161.073	-0.01276
160.823	0.0609	160.823	-0.00667		160.823	0.00627	160.823	-0.00956
160.573	0.06108	160.573	-0.00803		160.573	0.00691	160.573	-0.00812
160.323	0.06132	160.323	-0.00806		160.323	0.00773	160.323	-0.00831
160.073	0.06172	160.073	-0.00758		160.073	0.00859	160.073	-0.00907
159.823	0.06237	159.823	-0.00588		159.823	0.00933	159.823	-0.00783
159.573	0.06336	159.573	-0.00306		159.573	0.00983	159.573	-0.00276
159.323	0.06472	159.323	0.000801009		159.323	0.01008	159.323	0.000634678
159.073	0.06642	159.073	0.00436		159.073	0.01018	159.073	0.00177
158.823	0.06834	158.823	0.00634		158.823	0.01036	158.823	-0.000468973
158.573	0.07032	158.573	0.00606		158.573	0.0107	158.573	-0.00165
158.323	0.07215	158.323	0.00382		158.323	0.01121	158.323	-0.00403
158.073	0.07367	158.073	0.000677954		158.073	0.01164	158.073	-0.00503
157.823	0.07475	157.823	-0.00242		157.823	0.01182	157.823	-0.00441
157.573	0.07533	157.573	-0.00482		157.573	0.01165	157.573	-0.00302
157.323	0.07545	157.323	-0.00648		157.323	0.01136	157.323	-0.00284
157.073	0.07521	157.073	-0.00719		157.073	0.01131	157.073	-0.00611
156.824	0.07477	156.824	-0.00675		156.824	0.01172	156.824	-0.00835
156.574	0.0743	156.574	-0.00509		156.574	0.01245	156.574	-0.00623
156.324	0.07395	156.324	-0.00239		156.324	0.01302	156.324	-0.00527
156.074	0.07384	156.074	0.000548123		156.074	0.01311	156.074	-0.0026
155.824	0.07403	155.824	0.00309		155.824	0.01268	155.824	-0.00375
155.574	0.07454	155.574	0.00433		155.574	0.01213	155.574	0.00118
155.324	0.07535	155.324	0.00439		155.324	0.01191	155.324	0.00463
155.074	0.0764	155.074	0.00345		155.074	0.01233	155.074	0.00558
154.824	0.07764	154.824	0.0024		154.824	0.01335	154.824	0.00243
154.574	0.07903	154.574	0.00133		154.574	0.01464	154.574	-0.000296166
154.324	0.08054	154.324	0.00101		154.324	0.01576	154.324	0.00351
154.074	0.08214	154.074	0.00128		154.074	0.01642	154.074	0.00632
153.824	0.08382	153.824	0.00237		153.824	0.01657	153.824	0.00498
153.574	0.08555	153.574	0.00307		153.574	0.01644	153.574	-0.00083357
153.324	0.08728	153.324	0.00326		153.324	0.01631	153.324	-0.00322
153.074	0.08896	153.074	0.00234		153.074	0.01642	153.074	-0.00191
152.824	0.09055	152.824	0.0012		152.824	0.01685	152.824	0.00223
152.575	0.092	152.575	-0.000713085		152.575	0.01758	152.575	0.00352
152.325	0.09328	152.325	-0.0021		152.325	0.01837	152.325	0.0027
152.075	0.0944	152.075	-0.00346		152.075	0.01901	152.075	-0.00208
151.825	0.09538	151.825	-0.00328		151.825	0.0194	151.825	-0.00575
151.575	0.09626	151.575	-0.00327		151.575	0.0196	151.575	-0.00424
151.325	0.0971	151.325	-0.00296		151.325	0.01977	151.325	-0.000957559
151.075	0.09795	151.075	-0.00335		151.075	0.02004	151.075	0.0038
150.825	0.09886	150.825	-0.00252		150.825	0.02052	150.825	0.0039
150.575	0.09989	150.575	-0.000899616		150.575	0.0212	150.575	0.00411
150.325	0.10109	150.325	0.000871442		150.325	0.02197	150.325	-0.000172707
150.075	0.10254	150.075	0.000733077		150.075	0.02255	150.075	-0.00238
149.825	0.10428	149.825	-0.00123		149.825	0.02277	149.825	-0.00295
149.575	0.10635	149.575	-0.00358		149.575	0.02271	149.575	0.000241051
149.325	0.10874	149.325	-0.00508		149.325	0.02272	149.325	0.00302
149.075	0.11136	149.075	-0.00482		149.075	0.02304	149.075	0.00295
148.825	0.11407	148.825	-0.00333		148.825	0.02369	148.825	0.000437101
148.575	0.11669	148.575	3.80035e-06		148.575	0.02451	148.575	-0.00283
148.326	0.11898	148.326	0.00302		148.326	0.02528	148.326	-0.00572
148.076	0.12076	148.076	0.00448		148.076	0.02592	148.076	-0.00362
147.826	0.1219	147.826	0.00237		147.826	0.0263	147.826	-0.00358
147.576	0.12239	147.576	-0.0009766		147.576	0.02639	147.576	-0.00148
147.326	0.12235	147.326	-0.00355		147.326	0.02618	147.326	-0.0032
147.076	0.12201	147.076	-0.00372		147.076	0.02582	147.076	-9.25572e-05
146.826	0.12165	146.826	-0.00269		146.826	0.02544	146.826	0.000155042
146.576	0.12159	146.576	-0.00126		146.576	0.02518	146.576	0.000175465
146.326	0.12207	146.326	0.000353994		146.326	0.02503	146.326	-0.00554
146.076	0.12326	146.076	0.00264		146.076	0.02502	146.076	-0.00943
145.826	0.12515	145.826	0.00528		145.826	0.02509	145.826	-0.01238
145.576	0.12762	145.576	0.00818		145.576	0.02523	145.576	-0.00988
145.326	0.13047	145.326	0.01		145.326	0.02544	145.326	-0.00894
145.076	0.13344	145.076	0.00989		145.076	0.02584	145.076	-0.00781
144.826	0.13631	144.826	0.00669		144.826	0.02652	144.826	-0.00853
144.576	0.13891	144.576	0.00181		144.576	0.02755	144.576	-0.00595
144.326	0.14119	144.326	-0.00273		144.326	0.02883	144.326	-0.0049
144.077	0.14321	144.077	-0.00515		144.077	0.03025	144.077	-0.00292
143.827	0.14509	143.827	-0.00499		143.827	0.03163	143.827	0.000429017
143.577	0.14695	143.577	-0.00291		143.577	0.03277	143.577	0.00501
143.327	0.14892	143.327	0.000323603		143.327	0.03349	143.327	0.00432
143.077	0.15103	143.077	0.00232		143.077	0.0337	143.077	-0.00149
142.827	0.15325	142.827	0.0015		142.827	0.03353	142.827	-0.00788
142.577	0.1555	142.577	-0.00205		142.577	0.03324	142.577	-0.00559
142.327	0.15763	142.327	-0.00443		142.327	0.03318	142.327	-0.00264
142.077	0.15954	142.077	-0.00322		142.077	0.03349	142.077	0.00237
141.827	0.16115	141.827	0.000972453		141.827	0.03413	141.827	0.00139
141.577	0.16246	141.577	0.00345		141.577	0.03486	141.577	0.00374
141.327	0.16356	141.327	0.00255		141.327	0.03552	141.327	0.00294
141.077	0.1646	141.077	-0.000623118		141.077	0.03616	141.077	0.00108
140.827	0.16578	140.827	-0.00209		140.827	0.03696	140.827	-0.00232
140.577	0.16729	140.577	-0.00125		140.577	0.03796	140.577	-0.0023
140.327	0.16934	140.327	0.00109		140.327	0.03897	140.327	0.000944539
140.077	0.17206	140.077	0.00239		140.077	0.03984	140.077	0.000876768
139.828	0.17555	139.828	0.00212		139.828	0.04065	139.828	-0.00218
139.578	0.1798	139.578	-0.000172685		139.578	0.0416	139.578	-0.00487
139.328	0.18474	139.328	-0.00342		139.328	0.04272	139.328	-0.00212
139.078	0.1902	139.078	-0.00669		139.078	0.04373	139.078	0.00216
138.828	0.19596	138.828	-0.00859		138.828	0.04426	138.828	0.00486
138.578	0.20171	138.578	-0.00872		138.578	0.04428	138.578	0.00301
138.328	0.20712	138.328	-0.00804		138.328	0.04411	138.328	-0.000505099
138.078	0.21184	138.078	-0.00731		138.078	0.04423	138.078	-0.00325
137.828	0.2156	137.828	-0.00721		137.828	0.04492	137.828	-0.00327
137.578	0.21819	137.578	-0.00623		137.578	0.04611	137.578	-0.000998983
137.328	0.2195	137.328	-0.00397		137.328	0.04749	137.328	-0.00105
137.078	0.21958	137.078	0.000280945		137.078	0.04874	137.078	-0.000561969
136.828	0.2186	136.828	0.0052		136.828	0.04969	136.828	-0.00261
136.578	0.21686	136.578	0.01002		136.578	0.0504	136.578	-0.000394755
136.328	0.21473	136.328	0.0136		136.328	0.05114	136.328	-0.000616319
136.078	0.21263	136.078	0.01519		136.078	0.05217	136.078	0.00181
135.829	0.21095	135.829	0.01446		135.829	0.05356	135.829	0.00217
135.579	0.21004	135.579	0.01126		135.579	0.05514	135.579	0.00317
135.329	0.21013	135.329	0.00689		135.329	0.05665	135.329	0.00393
135.079	0.21134	135.079	0.00261		135.079	0.05792	135.079	0.00123
134.829	0.21366	134.829	-4.61602e-05		134.829	0.05884	134.829	-0.000743908
134.579	0.21697	134.579	-0.001		134.579	0.05935	134.579	-0.00567
134.329	0.22106	134.329	-0.000723144		134.329	0.05959	134.329	-0.00696
134.079	0.22569	134.079	1.14107e-05		134.079	0.0599	134.079	-0.00791
133.829	0.23061	133.829	0.00136		133.829	0.06071	133.829	-0.00606
133.579	0.23561	133.579	0.00364		133.579	0.06212	133.579	-0.00361
133.329	0.24052	133.329	0.00694		133.329	0.06386	133.329	-0.00202
133.079	0.24521	133.079	0.01008		133.079	0.06551	133.079	-0.00221
132.829	0.2496	132.829	0.01226		132.829	0.06683	132.829	-0.00381
132.579	0.25362	132.579	0.0128		132.579	0.06784	132.579	-0.00702
132.329	0.25724	132.329	0.01257		132.329	0.06881	132.329	-0.00948
132.079	0.26047	132.079	0.01172		132.079	0.07005	132.079	-0.00974
131.829	0.26334	131.829	0.01085		131.829	0.07174	131.829	-0.00565
131.58	0.26593	131.58	0.00949		131.58	0.07375	131.58	0.000922077
131.33	0.2684	131.33	0.00766		131.33	0.07569	131.33	0.0034
131.08	0.27092	131.08	0.00541		131.08	0.07731	131.08	0.00474
130.83	0.27371	130.83	0.00336		130.83	0.07866	130.83	0.00451
130.58	0.27694	130.58	0.00246		130.58	0.07997	130.58	0.00815
130.33	0.2808	130.33	0.00275		130.33	0.08143	130.33	0.01087
130.08	0.28537	130.08	0.00399		130.08	0.08296	130.08	0.01158
129.83	0.29069	129.83	0.00513		129.83	0.08452	129.83	0.0084
129.58	0.29671	129.58	0.00581		129.58	0.08615	129.58	0.00345
129.33	0.30328	129.33	0.00605		129.33	0.08806	129.33	0.000261048
129.08	0.31019	129.08	0.0063		129.08	0.09038	129.08	0.00332
128.83	0.31718	128.83	0.00711		128.83	0.09312	128.83	0.00641
128.58	0.32395	128.58	0.00814		128.58	0.09605	128.58	0.00986
128.33	0.33024	128.33	0.00943		128.33	0.09888	128.33	0.00953
128.08	0.33584	128.08	0.01095		128.08	0.10132	128.08	0.01194
127.83	0.34064	127.83	0.01357		127.83	0.10324	127.83	0.01258
[truncated: 713 more rows]

[truncated: 7 more sheets: Fig 4a, Fig 4b, Fig 4c, Fig 4d, Fig 4e, Fig 4f, FIg 5]
